# Supplementary material for: Multi-locus genome-wide association studies reveal genomic regions and putative candidate genes associated with leaf spot diseases in African groundnut (Arachis hypogaea L.) germplasm
Source: Front Plant Sci. 2023 Jan 5;13:1076744. doi: 10.3389/fpls.2022.1076744 (PMC9849250; doi:10.3389/fpls.2022.1076744)
Supplement: Supplementary Figure 3 — Heatmap of the genomic kinship matrix obtained by the VanRaden (2008) Method among the single nucleotide polymorphism markers and 294 groundnut germplasm. [file DataSheet_1.zip]

Archive with 7 entries (7 files):
- Supplementary Figure 1.DOCX
- Supplementary Figure 2.DOCX
- Supplementary Table 1.XLSX
- Supplementary Table 2.DOCX
- Supplementary Table 3.XLSX
- Supplementary Table 4.XLSX
- Supplementary Figure 3.pdf
