# Supplementary material for: Multi-locus genome-wide association studies reveal genomic regions and putative candidate genes associated with leaf spot diseases in African groundnut (Arachis hypogaea L.) germplasm
Source: Front Plant Sci. 2023 Jan 5;13:1076744. doi: 10.3389/fpls.2022.1076744 (PMC9849250; doi:10.3389/fpls.2022.1076744)
Supplement: Supplementary Figure 3 — Heatmap of the genomic kinship matrix obtained by the VanRaden (2008) Method among the single nucleotide polymorphism markers and 294 groundnut germplasm. [file DataSheet_1.zip › Supplementary Table 1.XLSX]

## Sheet: Q294 used for grouping
Supplementary Table 1: List of groundnut germplasm assembled from Africa countries and their population stratification obtained from structure software
	Code	Country		Q1 (99 pure)	Q2 (173 pure)	Sub-population	Number of accessions
Gh2-50_GhaII-CROPS_NKATIE	Gh1	Ghana	28	0	1	Q1	99
Gh1-63_Gha-Nakpanduri_2	Gh2	Ghana	60	0	1	Q2	173
Gh2-47_GhaII-DEHYEE	Gh3	Ghana	70	0	1	Admixtures	22
Gh2-92_GhaII-ICGV-13009r	Gh4	Ghana	75	0	1
Gh2-92_GhaII-ICGV-13009	Gh5	Ghana	130	0	1
Gh1-34_Gha-ICGV-IS_13081	Gh6	Ghana	171	0	1
Gh1-21_Gha-ICGV_00005	Gh7	Ghana	48	0.032	0.968
Gh2-89_GhaII-ICGV-91287	Gh8	Ghana	128	0.063	0.937
Gh2-2_GhaII-ICGV_02206	Gh9	Ghana	297	0.137	0.863
Gh2-48_GhaII-PION	Gh10	Ghana	137	0.141	0.859
Gh2-82_GhaII-ICGV-IS-97188	Gh11	Ghana	100	0.147	0.853
Gh1-5_Gha-SARGV_005	Gh12	Ghana	88	0.156	0.844
Gh2-38_GhaII-YENYAWOSO	Gh13	Ghana	98	0.201	0.799
Gh1-28_Gha-ICGV_93305	Gh14	Ghana	84	0.213	0.787
Gh1-33_Gha-ICGV-IS_08837	Gh15	Ghana	126	0.225	0.775
Gh1-52_Gha-ICGV-IS_13045	Gh16	Ghana	275	0.244	0.756
Gh2-4_GhaII-ICGV_03331	Gh17	Ghana	231	0.252	0.748
Gh2-35_GhaII-IVG_7867	Gh18	Ghana	205	0.256	0.744
Gh2-45_GhaII-SHITAOCHI	Gh19	Ghana	286	0.259	0.741
Gh1-39_Gha-L_27	Gh20	Ghana	71	0.26	0.74
Gh2-86_GhaII-ICGV-13998	Gh21	Ghana	203	0.28	0.72
Gh2-85_GhaII-ICGV-13045	Gh22	Ghana	209	0.287	0.713
Gh2-97_GhaII-ICGV-IS-13114	Gh23	Ghana	52	0.288	0.712
Gh1-49_Gha-White_skin	Gh24	Ghana	101	0.317	0.683
Gh1-60_Gha-ICGV-IS_13144	Gh25	Ghana	15	0.33	0.67
Gh1-61_Gha-ICGV-IS_13998	Gh26	Ghana	151	0.373	0.627
Gh1-58_Gha-ICGV-IS_13110	Gh27	Ghana	67	0.403	0.597
Gh2-10_GhaII-AP-NK-9-13	Gh28	Ghana	242	0.426	0.574
Gh2-54_GhaII-NUMEX_03	Gh29	Ghana	175	0.461	0.539
Gh2-61_GhaII-ICGV-13077	Gh30	Ghana	77	0.582	0.418
Gh1-70_Gha-ICGV_15008	Gh31	Ghana	193	0.63	0.37
Gh1-82_Gha-ICGV_07286	Gh32	Ghana	81	0.737	0.263
Gh1-24_Gha-ICGV_03056	Gh33	Ghana	259	0.773	0.227
Gh2-63_GhaII-ICGV-99247	Gh34	Ghana	226	0.786	0.214
Gh1-62_Gha-Nakpanduri_1	Gh35	Ghana	163	0.792	0.208
Gh1-81_Gha-ICGV_07325	Gh36	Ghana	223	0.799	0.201
Gh1-42_Gha-NKATIESARI	Gh37	Ghana	230	0.825	0.175
Gh1-64_Gha-ICGV_15033	Gh38	Ghana	249	0.831	0.169
Gh2-39_GhaII-NKOSOUR	Gh39	Ghana	271	0.842	0.158
Gh1-65_Gha-ICGV_15017	Gh40	Ghana	104	0.86	0.14
Gh1-75_Gha-ICGV_15046	Gh41	Ghana	125	0.877	0.123
Gh1-80_Gha-ICGV_07390	Gh42	Ghana	210	0.886	0.114
Gh2-56_GhaII-NUMEX_05	Gh43	Ghana	221	0.921	0.079
Gh1-20_Gha-GAF_1723	Gh44	Ghana	197	0.946	0.054
Gh2-46_GhaII-JENKAAR	Gh45	Ghana	215	0.956	0.044
Gh2-44_GhaII-ADEPA	Gh46	Ghana	269	0.96	0.04
Gh2-43_GhaII-OBOSHIE	Gh47	Ghana	277	0.987	0.013
Gh1-19_Gha-GAF_1665	Gh48	Ghana	206	1	0
Gh2-40_GhaII-AZIVIVI	Gh49	Ghana	270	1	0
Mlw-17_Mwi-Mwenje	Mal01	Malawi	16	0	1
Mlw-10_Mwi-Baka	Mal02	Malawi	55	0	1
Mlw-28_Mwi-ICG_14788	Mal03	Malawi	159	0	1
Mlw-25_Mwi-ICGV-SM_03519	Mal04	Malawi	50	0.001	0.999
Mlw-53_Mwi-ICGV_SM_07504	Mal05	Malawi	139	0.077	0.923
Mlw-63_Mwi-ICGV_SM_08533	Mal06	Malawi	3	0.119	0.881
Mlw-79_Mwi-ICGV_SM_99594	Mal07	Malawi	189	0.121	0.879
Mlw-38_Mwi-ICGV-SM_08565	Mal08	Malawi	14	0.148	0.852
Mlw-43_Mwi-ICG_6057	Mal09	Malawi	160	0.17	0.83
Mlw-72_Mwi-ICGV_SM_09524	Mal10	Malawi	166	0.177	0.823
Mlw-58_Mwi-ICGV_SM_07539	Mal11	Malawi	172	0.182	0.818
Mlw-15_Mwi-CNG_1545	Mal12	Malawi	129	0.199	0.801
Mlw-49_Mwi-ICGV_SM_1276	Mal13	Malawi	219	0.201	0.799
Mlw-39_Mwi-ICG_6888	Mal14	Malawi	149	0.219	0.781
Mlw-11_Mwi-CG_13	Mal15	Malawi	47	0.22	0.78
Mlw-54_Mwi-ICGV_SM_07512	Mal16	Malawi	276	0.253	0.747
Mlw-59_Mwi-ICGV_SM_07544	Mal17	Malawi	112	0.256	0.744
Mlw-56_Mwi-ICGV_SM_07533	Mal18	Malawi	132	0.277	0.723
Mlw-55_Mwi-ICGV_SM_07532	Mal19	Malawi	143	0.34	0.66
Mlw-50_Mwi-ICGV_SM_5521	Mal20	Malawi	95	0.372	0.628
Mlw-9_Mwi-Chitala	Mal21	Malawi	165	0.478	0.522
Mlw-36_Mwi-ICGV-SM_05738	Mal22	Malawi	78	0.511	0.489
Mlw-46_Mwi-ICG_14705	Mal23	Malawi	220	0.841	0.159
Mlw-20_Mwi-ICGV_90092	Mal24	Malawi	245	0.923	0.077
Mlw-21_Mwi-ICGV-SM_01711	Mal25	Malawi	200	0.933	0.067
Mlw-33_Mwi-ICGV-SM_03590	Mal26	Malawi	164	1	0
Mlw-7_Mwi-CG_11	Mal27	Malawi	198	1	0
Mlw-32_Mwi-ICGV-SM_02724	Mal28	Malawi	199	1	0
Mlw-2_Mwi-CG_7	Mal29	Malawi	213	1	0
Mlw-4_Mwi-Chalimbana_2005	Mal30	Malawi	237	1	0
Mlw-22_Mwi-ICGV-SM_01721	Mal31	Malawi	266	1	0
Mlw-1_Mwi-Chalimbana	Mal32	Malawi	296	1	0
Ml-80__Mal-ICG_5195	Ma01	Mali	36	0	1
Ml-101__Mal-ICIAR_19_BT	Ma02	Mali	41	0	1
Ml-93__Mal-55-437	Ma03	Mali	42	0	1
Ml-59__Mal-ICGVIS_131096	Ma04	Mali	68	0	1
Ml-92__Mal-FLEUR11	Ma05	Mali	53	0.008	0.992
Ml-65__Mal-ICGV_00350	Ma06	Mali	145	0.04	0.96
Ml-2__Mal-ICGVIS_13079	Ma07	Mali	177	0.052	0.948
Ml-55__Mal-ICGVIS_13910	Ma08	Mali	61	0.084	0.916
Ml-79__Mal-ICG_81	Ma09	Mali	65	0.087	0.913
Ml-46__Mal-ICGVIS_07947	Ma10	Mali	119	0.1	0.9
Ml-37__Mal-ICGVIS_13871	Ma11	Mali	157	0.121	0.879
Ml-22__Mal-ICGVIS_13825	Ma12	Mali	138	0.188	0.812
Ml-96__Mal-86124	Ma13	Mali	144	0.19	0.81
Ml-76__Mal-ICGV_86015	Ma14	Mali	103	0.212	0.788
Ml-10__Mal-ICGVIS_09996	Ma15	Mali	96	0.238	0.762
Ml-24__Mal-ICGVIS_13863	Ma16	Mali	187	0.241	0.759
Ml-23__Mal-ICGVIS_14849	Ma17	Mali	93	0.252	0.748
Ml-45__Mal-ICGVIS_13827	Ma18	Mali	58	0.257	0.743
Ml-69__Mal-ICGV_99240	Ma19	Mali	154	0.281	0.719
Ml-36__Mal-ICGVIS_13835	Ma20	Mali	207	0.327	0.673
Ml-20__Mal-ICGVIS_141120	Ma21	Mali	222	0.415	0.585
Ml-70__Mal-ICGV_02271	Ma22	Mali	83	0.462	0.538
Ml-74__Mal-ICGV_01258	Ma23	Mali	216	0.598	0.402
Ml-82__Mal-ICG_7878	Ma24	Mali	258	0.675	0.325
Ml-87__Mal-ICG_14630	Ma25	Mali	256	0.68	0.32
Ml-62__Mal-ICGV_99029	Ma26	Mali	247	0.709	0.291
Ml-77__Mal-ICGV_08656	Ma27	Mali	261	0.879	0.121
Mz-50_MZG-ICG_12991	Mo01	Mozambique	19	0	1
Mz-41_MZG-PAN-09021	Mo02	Mozambique	20	0	1
Mz-57_MZG-35B	Mo03	Mozambique	24	0	1
Mz-21_MZG-PAN-09001	Mo04	Mozambique	45	0	1
Mz-43_MZG-PAN-09023	Mo05	Mozambique	156	0	1
Mz-23_MZG-PAN-09003	Mo06	Mozambique	168	0	1
Mz-58_MZG-ICGV-SM_03520	Mo07	Mozambique	183	0	1
Mz-60_MZG-ICGV-SM_03530	Mo08	Mozambique	174	0.012	0.988
Mz-59_MZG-ICGV-SM_08528	Mo09	Mozambique	102	0.023	0.977
Mz-56_MZG-75B	Mo10	Mozambique	91	0.081	0.919
Mz-11_MZG-PAN-13011	Mo11	Mozambique	17	0.121	0.879
Mz-14_MZG-PAN-13014	Mo12	Mozambique	22	0.249	0.751
Mz-52_MZG-JL-24	Mo13	Mozambique	66	0.293	0.707
Mz-4_MZG-PAN-13004	Mo14	Mozambique	8	0.319	0.681
Mz-90_MZG-NMP_13003	Mo15	Mozambique	117	0.379	0.621
Mz-46_MZG-ICGV-SM_01513	Mo16	Mozambique	169	0.444	0.556
Mz-93_MZG-NMP_14003	Mo17	Mozambique	224	0.479	0.521
Mz-69_MZG-CBA_13001	Mo18	Mozambique	43	0.561	0.439
Mz-77_MZG-MTP_14001	Mo19	Mozambique	240	0.711	0.289
Mz-101_MZG-NPP_13006	Mo20	Mozambique	73	1	0
Mz-48_MZG-ICGV-SM_01731	Mo21	Mozambique	201	1	0
Mz-53_MZG-Local_1	Mo22	Mozambique	225	1	0
Ng-93_Nig-796	Ni01	Niger	2	0	1
Ng-83_Nig-T-DT1-2016	Ni02	Niger	10	0	1
Ng-96_Nig-T-EM1-2016	Ni03	Niger	40	0	1
Ng-41_Nig-T177-83	Ni04	Niger	44	0	1
Ng-81_Nig-T-DT2-2016	Ni05	Niger	63	0	1
Ng-56_Nig-T95-83	Ni06	Niger	80	0	1
Ng-79_Nig-T-EM2-2016	Ni07	Niger	90	0	1
Ng-52_Nig-T92-83	Ni08	Niger	136	0	1
Ng-64_Nig-T4-83	Ni09	Niger	148	0	1
Gh1-16_Gha-CHINESE	Ni10	Niger	178	0	1
Ng-9_Nig-ICGVIS_07999	Ni11	Niger	180	0	1
Ng-91_Nig-55-437	Ni12	Niger	182	0	1
Ng-88_Nig-T-RT1-2016	Ni13	Niger	186	0	1
Ng-36_Nig-ICGV_91317	Ni14	Niger	188	0	1
Ng-99_Nig-ICIAR_19-BT	Ni15	Niger	190	0	1
Ng-50_Nig-T169-83	Ni16	Niger	167	0.002	0.998
Ng-82_Nig-NELSON-SPANISH	Ni17	Niger	74	0.017	0.983
Ng-71_Nig-TX903838	Ni18	Niger	146	0.026	0.974
Ng-89_Nig-TAIMAN-9	Ni19	Niger	72	0.029	0.971
Ng-40_Nig-T4-2006	Ni20	Niger	27	0.039	0.961
Ng-53_Nig-T16-89	Ni21	Niger	97	0.047	0.953
Ng-4_Nig-ICGVIS_07997	Ni22	Niger	32	0.062	0.938
Ng-100_Nig-ICGV-SM-99506	Ni23	Niger	114	0.063	0.937
Ng-39_Nig-T13-89	Ni24	Niger	76	0.07	0.93
Ng-46_Nig-T183-83	Ni25	Niger	92	0.078	0.922
Ng-61_Nig-T2-2007	Ni26	Niger	1	0.09	0.91
Ng-37_Nig-ICGV_91324	Ni27	Niger	116	0.104	0.896
Ng-14_Nig-ICGVIS_07815	Ni28	Niger	49	0.107	0.893
Ng-45_Nig-T4-89	Ni29	Niger	87	0.108	0.892
Ng-77_Nig-TX903796	Ni30	Niger	109	0.111	0.889
Ng-38_Nig-ICGV_8602	Ni31	Niger	161	0.114	0.886
Ng-85_Nig-TM-H-94	Ni32	Niger	141	0.115	0.885
Ng-26_Nig-ICGV_87003	Ni33	Niger	18	0.133	0.867
Ng-51_Nig-T1-95	Ni34	Niger	26	0.138	0.862
Ng-65_Nig-T14-89	Ni35	Niger	79	0.138	0.862
Ng-94_Nig-0-20	Ni36	Niger	107	0.141	0.859
Ng-18_Nig-ICGVIS_07964	Ni37	Niger	147	0.143	0.857
Ng-13_Nig-ICGVIS_07957	Ni38	Niger	162	0.153	0.847
Ng-11_Nig-ICGVIS_79103	Ni39	Niger	86	0.161	0.839
Ng-5_Nig-ICGVIS_07890	Ni40	Niger	54	0.177	0.823
Ng-33_Nig-ICGV_94434	Ni41	Niger	25	0.207	0.793
Ng-73_Nig-TX903654	Ni42	Niger	46	0.212	0.788
Ng-34_Nig-ICGVSM_99502	Ni43	Niger	181	0.227	0.773
Ng-80_Nig-SRV1-3	Ni44	Niger	13	0.635	0.365
Sn-29_Sen-Boulkouss	Se01	Senegal	94	0	1
Sn-15_Sen-55-33	Se02	Senegal	134	0	1
Sn-1_Sen-55-437	Se03	Senegal	170	0	1
Sn-2_Sen-Fleur_11	Se04	Senegal	158	0.047	0.953
Sn-27_Sen-Schubert	Se05	Senegal	4	0.085	0.915
Sn-35_Sen-L4	Se06	Senegal	89	0.277	0.723
Sn-51_Sen-DOGO_Chin8	Se07	Senegal	21	0.341	0.659
Sn-17_Sen-Taaru	Se08	Senegal	35	0.367	0.633
Sn-16_Sen-78-936	Se09	Senegal	176	0.415	0.585
Sn-42_Sen-DOK_IT	Se10	Senegal	251	0.523	0.477
Sn-49_Sen-DOGO_Chin6	Se11	Senegal	11	0.531	0.469
Sn-6_Sen-73-30	Se12	Senegal	105	0.597	0.403
Sn-171_Sen-LONGHU_1	Se13	Senegal	31	0.656	0.344
Sn-25_Sen-Essamaay	Se14	Senegal	283	0.674	0.326
Sn-173_Sen-HUAYU_33	Se15	Senegal	212	0.753	0.247
Sn-44_Sen-DOGO_Chin1	Se16	Senegal	239	0.757	0.243
Sn-34_Sen-ICGV_7878	Se17	Senegal	274	0.776	0.224
Sn-28_Sen-ICGV_96894	Se18	Senegal	192	0.812	0.188
Sn-36_Sen-Charwmon	Se19	Senegal	279	0.85	0.15
Sn-47_Sen-DOGO_Chin4	Se20	Senegal	248	0.861	0.139
Sn-45_Sen-DOGO_Chin2	Se21	Senegal	123	0.922	0.078
Sn-169_Sen-Ozzie	Se22	Senegal	285	0.923	0.077
Sn-170_Sen-Souleye_Badiane	Se23	Senegal	246	0.936	0.064
Sn-40_Sen-SERENUT_10R	Se24	Senegal	51	0.94	0.06
Sn-3_Sen-73-33	Se25	Senegal	228	0.958	0.042
Sn-37_Sen-Pungsan	Se26	Senegal	115	0.963	0.037
Sn-13_Sen-PC79-79	Se27	Senegal	298	0.971	0.029
Sn-43_Sen-SERENUT_14R	Se28	Senegal	255	0.986	0.014
Sn-12_Sen-Turquie2	Se29	Senegal	273	1	0
Sn-7_Sen-69-101	Se30	Senegal	280	1	0
Sn-4_Sen-73-27	Se31	Senegal	292	1	0
Tg-96_Tog-HG98	To01	Togo	38	0	1
Tg-83_Tog-HG85	To02	Togo	39	0	1
Tg-57_Tog-HG59	To03	Togo	110	0	1
Tg-7_Tog-HG07	To04	Togo	140	0	1
Tg-3_Tog-HG03	To05	Togo	191	0	1
Tg-8_Tog-HG08	To06	Togo	37	0.048	0.952
Tg-80_Tog-HG82	To07	Togo	99	0.075	0.925
Tg-63_Tog-HG65	To08	Togo	108	0.103	0.897
Tg-90_Tog-HG92	To09	Togo	82	0.187	0.813
Tg-46_Tog-HG48	To10	Togo	133	0.248	0.752
Tg-78_Tog-HG80	To11	Togo	135	0.249	0.751
Tg-9_Tog-HG09	To12	Togo	211	0.49	0.51
Tg-92_Tog-HG94	To13	Togo	217	0.647	0.353
Tg-89_Tog-HG91	To14	Togo	208	0.825	0.175
Tg-98_Tog-HG100	To15	Togo	290	0.853	0.147
Tg-4_Tog-HG04	To16	Togo	233	1	0
Tg-66_Tog-HG68	To17	Togo	241	1	0
Tg-99_Tog-HG101	To18	Togo	281	1	0
Ug-91_Oug-KadonokhoX3590_Tan	Ug01	Uganda	121	0	1
Ug-81_Oug-KAYOBA_X_02501_UG	Ug02	Uganda	218	0.012	0.988
Ug-106_Oug-ICGV_SM_95360	Ug03	Uganda	113	0.014	0.986
Ug-22_Oug-SGV_99046_UG	Ug04	Uganda	122	0.073	0.927
Ug-143_Oug-ICGV_SM_08538	Ug05	Uganda	294	0.08	0.92
Ug-162_Oug-ICGV_SM_06525	Ug06	Uganda	260	0.088	0.912
Ug-145_Oug-ICGV_SM_08528	Ug07	Uganda	34	0.118	0.882
Ug-141_Oug-ICGV_SM_08556	Ug08	Uganda	85	0.134	0.866
Ug-191_Oug-ICGV_SM_00537	Ug09	Uganda	23	0.168	0.832
Ug-102_Oug-ICGV_SM_99555	Ug10	Uganda	111	0.168	0.832
Ug-103_Oug-ICGV_SM_99551	Ug11	Uganda	179	0.184	0.816
Ug-136_Oug-ICGV_SM_08586	Ug12	Uganda	124	0.211	0.789
Ug-133_Oug-ICGV_SM_10005	Ug13	Uganda	150	0.24	0.76
Ug-97_Oug-Acholi_white	Ug14	Uganda	142	0.244	0.756
Ug-43_Oug-RED_BEAUTY_UG	Ug15	Uganda	12	0.245	0.755
Ug-153_Oug-ICGV_SM_07540	Ug16	Uganda	57	0.278	0.722
Ug-170_Oug-ICGV_SM_05650	Ug17	Uganda	127	0.318	0.682
Ug-158_Oug-ICGV_SM_07510	Ug18	Uganda	202	0.334	0.666
Ug-104_Oug-ICGV_SM_99537	Ug19	Uganda	155	0.339	0.661
Ug-189_Oug-ICGV_SM_01504	Ug20	Uganda	131	0.354	0.646
Ug-63_Oug-709_X_VC74_RED_UG	Ug21	Uganda	185	0.392	0.608
Ug-167_Oug-ICGV_SM_05702	Ug22	Uganda	173	0.398	0.602
Ug-35_Oug-AWI_0802_RED_UG	Ug23	Uganda	62	0.464	0.536
Ug-149_Oug-ICGV_SM_07593	Ug24	Uganda	9	0.475	0.525
Ug-139_Oug-ICGV_SM_08572	Ug25	Uganda	120	0.491	0.509
Ug-41_Oug-DOK_1_RED_UG	Ug26	Uganda	29	0.548	0.452
Ug-204_Oug-ICGV_15046	Ug27	Uganda	234	0.773	0.227
Ug-214_Oug-ICGV_15003	Ug28	Uganda	243	0.801	0.199
Ug-209_Oug-ICGV_15025	Ug29	Uganda	272	0.812	0.188
Ug-44_Oug-TATU_X_99024_UG	Ug30	Uganda	229	0.819	0.181
Ug-47_Oug-ONO_ABUMI_UG	Ug31	Uganda	284	0.82	0.18
Ug-131_Oug-ICGV_SM_10023	Ug32	Uganda	263	0.828	0.172
Ug-121_Oug-ICGV_SM_15583	Ug33	Uganda	244	0.834	0.166
Ug-129_Oug-ICGV_SM_10034	Ug34	Uganda	250	0.838	0.162
Ug-5_Oug-SERENUT_9T_UG	Ug35	Uganda	268	0.842	0.158
Ug-23_Oug-SGV_0084_UG	Ug36	Uganda	214	0.86	0.14
Ug-138_Oug-ICGV_SM_08577	Ug37	Uganda	33	0.881	0.119
Ug-211_Oug-ICGV_15021	Ug38	Uganda	236	0.898	0.102
Ug-24_Oug-SGV_0023_UG	Ug39	Uganda	253	0.902	0.098
Ug-19_Oug-SGV_07002_UG	Ug40	Uganda	254	0.902	0.098
Ug-8_Oug-SERENUT_3R_UG	Ug41	Uganda	289	0.916	0.084
Ug-3_Oug-SERENUT_11T_UG	Ug42	Uganda	232	0.917	0.083
Ug-186_Oug-ICGV_SM_01711	Ug43	Uganda	288	0.937	0.063
Ug-110_Oug-ICGV_SM_16630	Ug44	Uganda	282	0.944	0.056
Ug-50_Oug-BOUNDUCK_UG	Ug45	Uganda	252	0.951	0.049
Ug-28_Oug-SGV_ER_10010_UG	Ug46	Uganda	5	0.963	0.037
Ug-99_Oug-88711	Ug47	Uganda	265	0.999	0.001
Ug-164_Oug-ICGV_SM_06518	Ug48	Uganda	184	1	0
Ug-194_Oug-ICGV_90099	Ug49	Uganda	194	1	0
Ug-21_Oug-SGV_0062_UG	Ug50	Uganda	204	1	0
Ug-183_Oug-ICGV_SM_02724	Ug51	Uganda	238	1	0
Ug-17_Oug-SGV_990400_UG	Ug52	Uganda	267	1	0
Ug-55_Oug-ABOUTALATA_UG	Ug53	Uganda	287	1	0
Ug-32_Oug-EGOROMOIT_X_VC98_UG	Ug54	Uganda	295	1	0
Zam-8_Zam-8	Za01	Zambia	56	0	1
Zam-57_Zam-KASELE	Za02	Zambia	195	0	1
Zam-41_Zam-ICGV-SM-06637	Za03	Zambia	59	0.049	0.951
Zam-12_Zam-12CS_121	Za04	Zambia	106	0.141	0.859
Zam-29_Zam-ICGV-07541	Za05	Zambia	69	0.161	0.839
Zam-6_Zam-6	Za06	Zambia	6	0.229	0.771
Zam-44_Zam-ICGV-SM-07517	Za07	Zambia	118	0.23	0.77
Zam-42_Zam-ICGV-SM-07501	Za08	Zambia	264	0.289	0.711
Zam-32_Zam-ICGV-SM-01514	Za09	Zambia	293	0.488	0.512
Zam-46_Zam-ICGV-SM-07599	Za10	Zambia	235	0.928	0.072
Zam-17_Zam-MGV-8	Za11	Zambia	278	0.956	0.044
Zam-47_Zam-ICGV-SM-93522	Za12	Zambia	257	0.988	0.012
Zam-31_Zam-ICGV-SM-0128	Za13	Zambia	227	0.99	0.01
Zam-58_Zam-KATETE	Za14	Zambia	30	1	0
Zam-51_Zam-CHARLIMBANA	Za15	Zambia	196	1	0
Zam-24_Zam-ICG-13099	Za16	Zambia	262	1	0
Zam-15_Zam-MGV-6	Za17	Zambia	291	1	0
