# Supplementary material for: Multi-locus genome-wide association studies reveal genomic regions and putative candidate genes associated with leaf spot diseases in African groundnut (Arachis hypogaea L.) germplasm
Source: Front Plant Sci. 2023 Jan 5;13:1076744. doi: 10.3389/fpls.2022.1076744 (PMC9849250; doi:10.3389/fpls.2022.1076744)
Supplement: Supplementary Figure 3 — Heatmap of the genomic kinship matrix obtained by the VanRaden (2008) Method among the single nucleotide polymorphism markers and 294 groundnut germplasm. [file DataSheet_1.zip › Supplementary Table 3.XLSX]

## Sheet: Table S3
Supplementary Table 3: Ninety-seven significantly associated single nucleotide polymorphism (SNP) markers detected by the six multi-locus models in the African groundnut germplasm
Trait name a	SNP markers	Chr b	Position (bp)	Models c	LOD d	QTN effect	PVE (%) e	MAF f	Alleles g
Hue	AX-176823205	1	91414269	1, 2, 3, 5	3.40-4.94	-1.09- -1.90	1.49-3.12	0.21	C
LLS	AX-176823205	1	91414269	2	5.04	0.0021	0.0048	0.2177	C
CSI	AX-176823123	1	96303630	1,2	3.79	0.26-0.47	0.24-1.35	0.2175	T
ELS	AX-176823123	1	96303630	6	4.01	0.0029	3.0223	0.2175	T
GGA	AX-176794304	1	97088423	5	6.1487	-0.0002	0.3005	0.352	C
AUDPC-ELS	AX-176801740	1	97759280	6	4.2151	-0.0422	3.9706	0.1476	G
AUDPC-ELS	AX-147212206	2	453115	1,5,6	3.68-4.14	0.10-0.20	3.19-7.49	0.1372	A
GGA	AX-176793848	2	34389356	5	7.4719	0.0001	0.149	0.4779	T
ELS	AX-176801892	2	38320573	1,2,3	3.18-3.99	0.01-0.02	0.05-3.49	0.0959	G
LLS	AX-176799357	2	76275147	1,3,6	7.73-16.45	0.09-0.12	12.78-20.69	0.4914	T
AUDPC-LLS	AX-176799357	2	76275147	4	16.4526	1.8501	5.1568	0.4914	T
CSI	AX-176797562	2	78190623	3	12.8493	3.2617	21.7902	0.3895	T
GGA	AX-176816242	2	86400525	5	20.2054	0.0003	0.5889	0.466	C
GGA	AX-176814210	2	87032660	5	13.4443	7.4333e-05	0.0384	0.4065	A
Hue	AX-176808224	2	91075199	5	6.4291	-1.7816	4.2388	0.3129	G
GGA	AX-176821928	3	2716389	5	12.4159	6.9482e-05	0.0293	0.3027	A
Hue	AX-176808672	3	16433856	4	3.4699	-2.8447	19.8533	0.2279	T
Hue	AX-176794605	3	27828167	1	3.266	-2.8067	16.5848	0.1644	A
NDVI	AX-147216654	3	32582649	4	6.8561	1.0164e-05	0.0019	0.3146	A
NDVI	AX-176797038	3	33951759	4	7.6755	-5.2325e-05	0.0504	0.3027	C
NDVI	AX-176800028	3	96472908	4	6.53	-1.8121e-05	0.0056	0.1412	T
NDVI	AX-176814443	3	107871075	4	4.1491	7.0558e-05	0.0872	0.2891	A
AUDPC-ELS	AX-147217628	3	118446096	1,2,3,4,6	3.13-7.02	0.14-0.37	5.10-8.51	0.283	G
Hue	AX-147247158	4	11660298	6	4.3688	-1.8411	9.5999	0.1901	T
AUDPC-LLS	AX-176806210	4	27792120	1,2,3,4,5,6	3.20-9.84	3.14-9.91	7.21-38.50	0.1337	G
ELS	AX-147221861	5	12566064	1	3.5363	0.0208	16.0155	0.4589	A
Hue	AX-176796174	5	15450246	1,2,6	4.72-7.31	-3.21- -2.48	10.90-24.54	0.2329	T
AUDPC-ELS	AX-176796174	5	15450246	5	6.86	0.261	12.2152	0.2345	C
AUDPC-ELS	AX-176803431	5	18915705	3	3.4391	0.4963	4.8241	0.2103	T
AUDPC-LLS	AX-176810543	5	43469719	4	3.6981	1.3172	2.6089	0.4569	A
Hue	AX-147222698	5	81969778	3,4,5	3.25-7.87	1.15-3.22	3.24-6.16	0.4643	G
ELS	AX-176799623	5	86491779	6	3.3753	0.0003	7.8174	0.4623	C
ELS	AX-147223494	5	100034451	6	4.2448	1.9245e-05	0.0356	0.0822	G
AUDPC-LLS	AX-176793720	5	102154664	1,2,4,5,6	3.22-5.65	-3.03- -1.83	4.64-11.00	0.3542	G
GGA	AX-176796238	5	104023520	5	4.5071	-5.3211e-05	0.0166	0.1463	G
LLS	AX-176808070	6	2451915	1,6	3.09-3.80	0.06	2.34-2.91	0.1353	T
NDVI	AX-147224496	6	5557950	3,4,5	4.36-5.46	<0.01	0.01-10.15	0.4932	C
GA & GGA	AX-147224865	6	11297985	6	5.47-6.37	<0.01	3.54-3.92	0.1216	G
GGA	AX-147227883	7	16171748	5	35.8963	4.0215e-05	0.0065	0.085	A
AUDPC-LLS	AX-147227945	7	18840390	5	3.0941	4.4274	17.3985	0.2069	G
AUDPC-LLS	AX-176806100	7	55457156	6	4.0293	1.9772	9.9547	0.3438	C
CSI	AX-147228765	7	70634323	1,2,5,6	3.46-5.03	0.92-1.13	1.28-3.74	0.0993	T
Hue	AX-177639186	8	5031151	2	4.1152	1.7924	5.7071	0.1259	C
GGA	AX-147229808	8	10949176	5	13.099	0.0003	0.5002	0.1837	C
GGA	AX-147230614	8	28795993	5	5.187	0.0003	0.6676	0.4286	G
NDVI	AX-147230617	8	28796560	4	3.1231	6.5828e-05	0.0906	0.4541	T
GGA	AX-147231197	8	39067566	5	9.7933	-4.8006e-05	0.0092	0.085	G
AUDPC-ELS	AX-147232168	9	1308812	1,2	3.78-3.88	-0.13- -0.09	2.22-4.89	0.3247	T
LLS	AX-147233766	9	101509697	6	4.5578	0.0045	0.6518	0.149	A
AUDPC-LLS	AX-176816121	10	4869179	1	3.5347	1.6868	3.5591	0.401	A
AUDPC-LLS	AX-147238042	11	12432001	4	3.4671	1.7284	3.9235	0.3172	C
CSI	AX-147238505	11	51410993	6	3.2784	0.6914	5.0145	0.2243	A
CSI	AX-147239644	11	136383487	5	3.9771	-0.3525	1.0958	0.4881	T
GA & GGA	AX-147239793	12	295929	6	3.88-5.67	<0.01	0.06-2.77	0.4966	C
LLS	AX-147240293	12	2364809	5	3.7339	0.0306	1.2991	0.3554	G
GA	AX-176806695	12	76766730	6	3.103	-0.0001	0.2016	0.1866	C
LLS	AX-176804113	13	14456209	1,5,6	4.61-7.46	0.05-0.08	4.03-8.34	0.3767	C
Hue	AX-176822649	13	15514807	1	4.101	-1.9965	9.2181	0.4007	T
CSI	AX-176818776	13	115500602	1,2,6	3.01-3.03	1.21-3.69	12.12-62.76	0.1901	C
GGA	AX-147246095	13	132260216	5	3.6503	6.8919e-05	0.0283	0.1514	A
GGA	AX-147246150	13	133078464	5	11.1234	-0.0005	0.9675	0.4813	K
AUDPC-ELS	AX-147246588	14	2233380	1,2	3.25-3.58	-0.13- -0.08	2.19-5.15	0.4462	T
Hue	AX-176807697	14	47214936	4	3.699	-2.9873	19.5133	0.165	C
LLS	AX-147247867	14	101149286	1,2,6	3.16-5.88	0.06-0.08	2.56-5.97	0.1747	G
GGA	AX-147248335	14	121682980	6	3.5049	0.0004	0.0005	0.375	G
CSI	AX-176805271	14	130293255	5	7.7695	-0.8398	4.1965	0.2024	G
LLS	AX-176817345	15	8733975	5	3.1006	0.0123	0.0771	0.0867	G
ELS	AX-176818420	16	223291	4	3.9839	-0.0145	4.9574	0.1395	G
GGA	AX-176804458	16	1132798	5	3.682	-8.3435e-05	0.0487	0.4626	A
ELS	AX-176819725	16	2368282	6	3.2739	-4.9547e-05	7.4139	0.0873	T
ELS	AX-147251780	16	3441356	6	3.3053	1.969e-05	0.857	0.0702	G
AUDPC-ELS	AX-176820950	16	18466678	1,6	5.32-5.41	0.14-0.15	6.84-10.05	0.4236	C
NDVI	AX-176810213	16	18610682	6	5.8306	0.0001	1.4683	0.1952	G
AUDPC-LLS	AX-147252588	16	22822411	3	7.1019	4.5058	7.299	0.4207	G
ELS	AX-176808619	16	26346569	6	3.265	0.0002	2.3991	0.4315	A
Hue	AX-176799241	16	118124139	5	3.3695	-1.0158	1.4248	0.3265	C
LLS	AX-176823541	16	124127763	5	4.6202	0.0965	14.3128	0.4796	G
CSI	AX-147253729	16	128084428	5,6	3.41-4.21	-0.64- -0.61	3.14-6.33	0.3044	C
GGA	AX-147254402	17	1456338	5	7.7641	0.0003	0.8105	0.2806	R
CSI	AX-147254747	17	5472257	6	3.2052	0.5491	3.9386	0.3476	T
LLS	AX-177637712	17	56743656	2	3.0434	-4.9637e-05	2.6355e-06	0.1122	C
ELS	AX-177643647	18	7462734	5,6	3.91-6.83	<0.01	0.01-0.58	0.0993	G
NDVI	AX-147257976	18	22914878	6	3.7446	-0.0002	12.3149	0.2277	C
LLS	AX-176809445	18	85322664	6	3.0473	0.1049	20.8787	0.1798	T
Hue	AX-147259422	18	127104626	1,2,5	4.21-6.36	-1.95- -1.69	2.03-3.51	0.101	C
GA	AX-177643021	18	127142500	6	4.9726	-0.0001	1.3655	0.1164	A
ELS	AX-177642482	19	1121266	6	3.4029	0.0001	0.0213	0.1079	C
Hue	AX-176821260	19	13912333	6	6.8119	-2.1834	10.5248	0.3955	C
GGA	AX-177640052	19	26811261	6	3.1323	0.0005	0.4021	0.3699	T
GGA	AX-177643978	19	91057220	5	12.9996	0.0001	0.0721	0.0697	C
ELS	AX-177643774	19	142586196	6	3.9466	0.0021	7.275	0.2774	T
Hue	AX-176824170	19	145041727	1,2,5,6	3.08-6.29	-1.84- -1.23	3.03-6.54	0.2757	C
Hue	AX-147262592	19	145612278	3	5.9936	-3.6302	6.8468	0.3112	C
GGA	AX-147262821	20	703070	5	9.2858	-0.0002	0.106	0.0833	T
GA	AX-177640377	20	4957341	6	3.3918	-0.0005	19.8505	0.2842	T
GGA	AX-177644038	20	11736692	5	17.6584	0.0002	0.1085	0.0663	G
GGA	AX-177644448	20	16253635	5	4.9818	3.4436e-05	0.0029	0.1105	A
AUDPC-ELS	AX-177644589	20	53038882	1,2,6	3.19-4.51	-0.16 - -0.14	5.38-8.79	0.4306	C
LLS	AX-177639015	20	121402090	1,5,6	3.96-4.88	0.04-0.06	2.34-5.28	0.4298	G
GA & GGA	AX-177643984	20	133120520	6	3.01-3.84	<0.01	2.97-10.44	0.4777	G
Hue	AX-147265560	20	135814931	3	10.9468	-5.2826	16.4147	0.398	G
a Hue= hue angle ; GA= green area ; GGA = greener area ; CSI= crop senescence index ; NDVI= normalized difference vegetation index ; ELS= early leaf spot ; LLS= late leaf spot ; AUDPC-ELS= area under disease progress curve for early leaf spot ; AUDPC-LLS= area under disease progress curve for late leaf spot . b Chromosomes. c mrMLM (1), FASTmrMLM (2), FASTmrEMMA (3), ISIS EM-BLASSO (4), pLARmEB (…
