# Supplementary material for: Multi-locus genome-wide association studies reveal genomic regions and putative candidate genes associated with leaf spot diseases in African groundnut (Arachis hypogaea L.) germplasm
Source: Front Plant Sci. 2023 Jan 5;13:1076744. doi: 10.3389/fpls.2022.1076744 (PMC9849250; doi:10.3389/fpls.2022.1076744)
Supplement: Supplementary Figure 3 — Heatmap of the genomic kinship matrix obtained by the VanRaden (2008) Method among the single nucleotide polymorphism markers and 294 groundnut germplasm. [file DataSheet_1.zip › Supplementary Table 4.XLSX]

## Sheet: Table S4
Supplementary Table 4: Cis-acting regulating elements obtained from 2 kb upstream of the 17 predicted candidate genes retrieved from PlantCare database (http://bioinformatics.psb.ugent.be/webtools/plantcare/html)
Gene	CARE	Sequence	Start			Verified crop	Function
1EP8UK	CAAT-box	CCAAT	9	5	-	Arabidopsis thaliana	common cis-acting element in promoter and enhancer regions
1EP8UK	CAAT-box	CCAAT	162	5	-	Arabidopsis thaliana	common cis-acting element in promoter and enhancer regions
1EP8UK	CAAT-box	CCAAT	9	5	-	Arabidopsis thaliana	common cis-acting element in promoter and enhancer regions
1EP8UK	CAAT-box	CCAAT	162	5	-	Arabidopsis thaliana	common cis-acting element in promoter and enhancer regions
1EP8UK	CAAT-box	CAAAT	400	5	+	Pisum sativum	common cis-acting element in promoter and enhancer regions
1EP8UK	CAAT-box	CAAAT	476	5	-	Pisum sativum	common cis-acting element in promoter and enhancer regions
1EP8UK	CAAT-box	CAAAT	659	5	-	Pisum sativum	common cis-acting element in promoter and enhancer regions
1EP8UK	CAAT-box	CAAAT	894	5	+	Pisum sativum	common cis-acting element in promoter and enhancer regions
1EP8UK	CAAT-box	CAAAT	1107	5	+	Pisum sativum	common cis-acting element in promoter and enhancer regions
1EP8UK	CAAT-box	CAAAT	1123	5	+	Pisum sativum	common cis-acting element in promoter and enhancer regions
1EP8UK	CAAT-box	CAAAT	1188	5	-	Pisum sativum	common cis-acting element in promoter and enhancer regions
1EP8UK	CAAT-box	CAAAT	1197	5	-	Pisum sativum	common cis-acting element in promoter and enhancer regions
1EP8UK	CAAT-box	CCAAT	1241	5	-	Arabidopsis thaliana	common cis-acting element in promoter and enhancer regions
1EP8UK	CAAT-box	CAAAT	1443	5	+	Pisum sativum	common cis-acting element in promoter and enhancer regions
1EP8UK	CAAT-box	CAAAT	1456	5	-	Pisum sativum	common cis-acting element in promoter and enhancer regions
1EP8UK	CAAT-box	CAAAT	1488	5	-	Pisum sativum	common cis-acting element in promoter and enhancer regions
1EP8UK	CAAT-box	CAAAT	1574	5	-	Pisum sativum	common cis-acting element in promoter and enhancer regions
1EP8UK	CAAT-box	CCAAT	1797	5	-	Arabidopsis thaliana	common cis-acting element in promoter and enhancer regions
1EP8UK	CAAT-box	CCAAT	1860	5	+	Arabidopsis thaliana	common cis-acting element in promoter and enhancer regions
29A50M	CAAT-box	CAAAT	272	5	+	Pisum sativum	common cis-acting element in promoter and enhancer regions
29A50M	CAAT-box	CAAAT	290	5	+	Pisum sativum	common cis-acting element in promoter and enhancer regions
29A50M	CAAT-box	CAAAT	417	5	+	Pisum sativum	common cis-acting element in promoter and enhancer regions
29A50M	CAAT-box	CAAAT	736	5	-	Pisum sativum	common cis-acting element in promoter and enhancer regions
29A50M	CAAT-box	CAAAT	742	5	-	Pisum sativum	common cis-acting element in promoter and enhancer regions
29A50M	CAAT-box	CAAAT	911	5	-	Pisum sativum	common cis-acting element in promoter and enhancer regions
29A50M	CAAT-box	CAAAT	1084	5	-	Pisum sativum	common cis-acting element in promoter and enhancer regions
29A50M	CAAT-box	CAAAT	1117	5	-	Pisum sativum	common cis-acting element in promoter and enhancer regions
29A50M	CAAT-box	CAAAT	1294	5	-	Pisum sativum	common cis-acting element in promoter and enhancer regions
29A50M	CAAT-box	CCAAT	1318	5	+	Arabidopsis thaliana	common cis-acting element in promoter and enhancer regions
29A50M	CAAT-box	CAAAT	1607	5	-	Pisum sativum	common cis-acting element in promoter and enhancer regions
29A50M	CAAT-box	CCAAT	1875	5	+	Arabidopsis thaliana	common cis-acting element in promoter and enhancer regions
46C7PY	CAAT-box	CAAAT	140	5	+	Pisum sativum	common cis-acting element in promoter and enhancer regions
46C7PY	CAAT-box	CAAAT	335	5	+	Pisum sativum	common cis-acting element in promoter and enhancer regions
46C7PY	CAAT-box	CAAAT	346	5	-	Pisum sativum	common cis-acting element in promoter and enhancer regions
46C7PY	CAAT-box	CAAAT	363	5	-	Pisum sativum	common cis-acting element in promoter and enhancer regions
46C7PY	CAAT-box	CAAAT	417	5	-	Pisum sativum	common cis-acting element in promoter and enhancer regions
46C7PY	CAAT-box	CAAAT	460	5	-	Pisum sativum	common cis-acting element in promoter and enhancer regions
46C7PY	CAAT-box	CAAAT	556	5	+	Pisum sativum	common cis-acting element in promoter and enhancer regions
46C7PY	CAAT-box	CAAAT	593	5	+	Pisum sativum	common cis-acting element in promoter and enhancer regions
46C7PY	CAAT-box	CAAAT	708	5	+	Pisum sativum	common cis-acting element in promoter and enhancer regions
46C7PY	CAAT-box	CAAAT	736	5	+	Pisum sativum	common cis-acting element in promoter and enhancer regions
46C7PY	CAAT-box	CCAAT	775	5	+	Arabidopsis thaliana	common cis-acting element in promoter and enhancer regions
46C7PY	CAAT-box	CAAAT	1059	5	-	Pisum sativum	common cis-acting element in promoter and enhancer regions
46C7PY	CAAT-box	CAAAT	1364	5	-	Pisum sativum	common cis-acting element in promoter and enhancer regions
46C7PY	CAAT-box	CCAAT	1402	5	-	Arabidopsis thaliana	common cis-acting element in promoter and enhancer regions
46C7PY	CAAT-box	CAAAT	1512	5	-	Pisum sativum	common cis-acting element in promoter and enhancer regions
46C7PY	CAAT-box	CCAAT	1972	5	+	Arabidopsis thaliana	common cis-acting element in promoter and enhancer regions
5L52L8	CAAT-box	CAAAT	72	5	+	Pisum sativum	common cis-acting element in promoter and enhancer regions
5L52L8	CAAT-box	CCAAT	79	5	-	Arabidopsis thaliana	common cis-acting element in promoter and enhancer regions
5L52L8	CAAT-box	CAAAT	173	5	+	Pisum sativum	common cis-acting element in promoter and enhancer regions
5L52L8	CAAT-box	CCAAT	241	5	-	Arabidopsis thaliana	common cis-acting element in promoter and enhancer regions
5L52L8	CAAT-box	CCAAT	386	5	-	Arabidopsis thaliana	common cis-acting element in promoter and enhancer regions
5L52L8	CAAT-box	CAAAT	488	5	+	Pisum sativum	common cis-acting element in promoter and enhancer regions
5L52L8	CAAT-box	CAAAT	500	5	-	Pisum sativum	common cis-acting element in promoter and enhancer regions
5L52L8	CAAT-box	CAAAT	508	5	+	Pisum sativum	common cis-acting element in promoter and enhancer regions
5L52L8	CAAT-box	CAAAT	586	5	-	Pisum sativum	common cis-acting element in promoter and enhancer regions
5L52L8	CAAT-box	CAAAT	629	5	-	Pisum sativum	common cis-acting element in promoter and enhancer regions
5L52L8	CAAT-box	CAAAT	670	5	-	Pisum sativum	common cis-acting element in promoter and enhancer regions
5L52L8	CAAT-box	CAAAT	678	5	+	Pisum sativum	common cis-acting element in promoter and enhancer regions
5L52L8	CAAT-box	CAAAT	883	5	+	Pisum sativum	common cis-acting element in promoter and enhancer regions
5L52L8	CAAT-box	CCAAT	889	5	+	Arabidopsis thaliana	common cis-acting element in promoter and enhancer regions
5L52L8	CAAT-box	CAAAT	984	5	-	Pisum sativum	common cis-acting element in promoter and enhancer regions
5L52L8	CAAT-box	CCAAT	1011	5	-	Arabidopsis thaliana	common cis-acting element in promoter and enhancer regions
5L52L8	CAAT-box	CAAAT	1018	5	+	Pisum sativum	common cis-acting element in promoter and enhancer regions
5L52L8	CAAT-box	CAAAT	1310	5	+	Pisum sativum	common cis-acting element in promoter and enhancer regions
5L52L8	CAAT-box	CCAAT	1350	5	+	Arabidopsis thaliana	common cis-acting element in promoter and enhancer regions
5L52L8	CAAT-box	CAAAT	1471	5	-	Pisum sativum	common cis-acting element in promoter and enhancer regions
5L52L8	CAAT-box	CCAAT	1654	5	-	Arabidopsis thaliana	common cis-acting element in promoter and enhancer regions
7U0T6N	CAAT-box	CCAAT	30	5	+	Arabidopsis thaliana	common cis-acting element in promoter and enhancer regions
7U0T6N	CAAT-box	CAAAT	86	5	-	Pisum sativum	common cis-acting element in promoter and enhancer regions
7U0T6N	CAAT-box	CAAAT	272	5	+	Pisum sativum	common cis-acting element in promoter and enhancer regions
7U0T6N	CAAT-box	CCAAT	297	5	-	Arabidopsis thaliana	common cis-acting element in promoter and enhancer regions
7U0T6N	CAAT-box	CAAAT	380	5	+	Pisum sativum	common cis-acting element in promoter and enhancer regions
7U0T6N	CAAT-box	CAAAT	393	5	-	Pisum sativum	common cis-acting element in promoter and enhancer regions
7U0T6N	CAAT-box	CAAAT	592	5	+	Pisum sativum	common cis-acting element in promoter and enhancer regions
7U0T6N	CAAT-box	CAAAT	597	5	+	Pisum sativum	common cis-acting element in promoter and enhancer regions
7U0T6N	CAAT-box	CAAAT	685	5	+	Pisum sativum	common cis-acting element in promoter and enhancer regions
7U0T6N	CAAT-box	CAAAT	727	5	-	Pisum sativum	common cis-acting element in promoter and enhancer regions
7U0T6N	CAAT-box	CAAAT	789	5	+	Pisum sativum	common cis-acting element in promoter and enhancer regions
7U0T6N	CAAT-box	CAAAT	860	5	-	Pisum sativum	common cis-acting element in promoter and enhancer regions
7U0T6N	CAAT-box	CAAAT	1076	5	+	Pisum sativum	common cis-acting element in promoter and enhancer regions
7U0T6N	CAAT-box	CCAAT	1157	5	+	Arabidopsis thaliana	common cis-acting element in promoter and enhancer regions
7U0T6N	CAAT-box	CAAAT	1413	5	+	Pisum sativum	common cis-acting element in promoter and enhancer regions
7U0T6N	CAAT-box	CAAAT	1578	5	+	Pisum sativum	common cis-acting element in promoter and enhancer regions
8W91IE	CAAT-box	CCAAT	88	5	-	Arabidopsis thaliana	common cis-acting element in promoter and enhancer regions
8W91IE	CAAT-box	CAAAT	136	5	+	Pisum sativum	common cis-acting element in promoter and enhancer regions
8W91IE	CAAT-box	CCAAT	225	5	-	Arabidopsis thaliana	common cis-acting element in promoter and enhancer regions
8W91IE	CAAT-box	CAAAT	241	5	-	Pisum sativum	common cis-acting element in promoter and enhancer regions
8W91IE	CAAT-box	CAAAT	252	5	+	Pisum sativum	common cis-acting element in promoter and enhancer regions
8W91IE	CAAT-box	CCAAT	308	5	+	Arabidopsis thaliana	common cis-acting element in promoter and enhancer regions
8W91IE	CAAT-box	CAAAT	672	5	-	Pisum sativum	common cis-acting element in promoter and enhancer regions
8W91IE	CAAT-box	CCAAT	690	5	-	Arabidopsis thaliana	common cis-acting element in promoter and enhancer regions
8W91IE	CAAT-box	CCAAT	952	5	+	Arabidopsis thaliana	common cis-acting element in promoter and enhancer regions
8W91IE	CAAT-box	CAAAT	970	5	+	Pisum sativum	common cis-acting element in promoter and enhancer regions
8W91IE	CAAT-box	CAAAT	1190	5	-	Pisum sativum	common cis-acting element in promoter and enhancer regions
8W91IE	CAAT-box	CAAAT	1216	5	-	Pisum sativum	common cis-acting element in promoter and enhancer regions
8W91IE	CAAT-box	CAAAT	1369	5	+	Pisum sativum	common cis-acting element in promoter and enhancer regions
8W91IE	CAAT-box	CCAAT	1385	5	-	Arabidopsis thaliana	common cis-acting element in promoter and enhancer regions
8W91IE	CAAT-box	CAAAT	1466	5	+	Pisum sativum	common cis-acting element in promoter and enhancer regions
8W91IE	CAAT-box	CAAAT	1855	5	-	Pisum sativum	common cis-acting element in promoter and enhancer regions
8W91IE	CAAT-box	CAAAT	1948	5	-	Pisum sativum	common cis-acting element in promoter and enhancer regions
AZU29N	CAAT-box	CAAAT	22	5	-	Pisum sativum	common cis-acting element in promoter and enhancer regions
AZU29N	CAAT-box	CAAAT	28	5	-	Pisum sativum	common cis-acting element in promoter and enhancer regions
AZU29N	CAAT-box	CCAAT	56	5	-	Arabidopsis thaliana	common cis-acting element in promoter and enhancer regions
AZU29N	CAAT-box	CCAAT	84	5	+	Arabidopsis thaliana	common cis-acting element in promoter and enhancer regions
AZU29N	CAAT-box	CAAAT	106	5	-	Pisum sativum	common cis-acting element in promoter and enhancer regions
AZU29N	CAAT-box	CAAAT	147	5	-	Pisum sativum	common cis-acting element in promoter and enhancer regions
AZU29N	CAAT-box	CAAAT	191	5	-	Pisum sativum	common cis-acting element in promoter and enhancer regions
AZU29N	CAAT-box	CCAAT	199	5	-	Arabidopsis thaliana	common cis-acting element in promoter and enhancer regions
AZU29N	CAAT-box	CAAAT	289	5	-	Pisum sativum	common cis-acting element in promoter and enhancer regions
AZU29N	CAAT-box	CAAAT	400	5	+	Pisum sativum	common cis-acting element in promoter and enhancer regions
AZU29N	CAAT-box	CCAAT	489	5	-	Arabidopsis thaliana	common cis-acting element in promoter and enhancer regions
AZU29N	CAAT-box	CAAAT	519	5	-	Pisum sativum	common cis-acting element in promoter and enhancer regions
AZU29N	CAAT-box	CAAAT	594	5	-	Pisum sativum	common cis-acting element in promoter and enhancer regions
AZU29N	CAAT-box	CAAAT	721	5	+	Pisum sativum	common cis-acting element in promoter and enhancer regions
AZU29N	CAAT-box	CAAAT	765	5	-	Pisum sativum	common cis-acting element in promoter and enhancer regions
AZU29N	CAAT-box	CAAAT	966	5	-	Pisum sativum	common cis-acting element in promoter and enhancer regions
AZU29N	CAAT-box	CAAAT	989	5	-	Pisum sativum	common cis-acting element in promoter and enhancer regions
AZU29N	CAAT-box	CAAAT	1461	5	+	Pisum sativum	common cis-acting element in promoter and enhancer regions
AZU29N	CAAT-box	CCAAT	1472	5	-	Arabidopsis thaliana	common cis-acting element in promoter and enhancer regions
AZU29N	CAAT-box	CCAAT	1541	5	-	Arabidopsis thaliana	common cis-acting element in promoter and enhancer regions
AZU29N	CAAT-box	CAAAT	1649	5	+	Pisum sativum	common cis-acting element in promoter and enhancer regions
AZU29N	CAAT-box	CAAAT	1887	5	+	Pisum sativum	common cis-acting element in promoter and enhancer regions
BAEJ4E	CAAT-box	CCAAT	223	5	+	Arabidopsis thaliana	common cis-acting element in promoter and enhancer regions
BAEJ4E	CAAT-box	CAAAT	245	5	-	Pisum sativum	common cis-acting element in promoter and enhancer regions
BAEJ4E	CAAT-box	CCAAT	578	5	+	Arabidopsis thaliana	common cis-acting element in promoter and enhancer regions
BAEJ4E	CAAT-box	CCAAT	589	5	-	Arabidopsis thaliana	common cis-acting element in promoter and enhancer regions
BAEJ4E	CAAT-box	CAAAT	659	5	-	Pisum sativum	common cis-acting element in promoter and enhancer regions
BAEJ4E	CAAT-box	CAAAT	976	5	-	Pisum sativum	common cis-acting element in promoter and enhancer regions
BAEJ4E	CAAT-box	CAAAT	1391	5	+	Pisum sativum	common cis-acting element in promoter and enhancer regions
BAEJ4E	CAAT-box	CAAAT	1684	5	+	Pisum sativum	common cis-acting element in promoter and enhancer regions
BAEJ4E	CAAT-box	CAAAT	1745	5	+	Pisum sativum	common cis-acting element in promoter and enhancer regions
BAEJ4E	CAAT-box	CAAAT	1849	5	-	Pisum sativum	common cis-acting element in promoter and enhancer regions
CA7A2G	CAAT-box	CAAAT	16	5	-	Pisum sativum	common cis-acting element in promoter and enhancer regions
CA7A2G	CAAT-box	CCAAT	1370	5	+	Arabidopsis thaliana	common cis-acting element in promoter and enhancer regions
CA7A2G	CAAT-box	CAAAT	1387	5	-	Pisum sativum	common cis-acting element in promoter and enhancer regions
CA7A2G	CAAT-box	CCAAT	1685	5	-	Arabidopsis thaliana	common cis-acting element in promoter and enhancer regions
CA7A2G	CAAT-box	CAAAT	1694	5	+	Pisum sativum	common cis-acting element in promoter and enhancer regions
CA7A2G	CAAT-box	CCAAT	1845	5	+	Arabidopsis thaliana	common cis-acting element in promoter and enhancer regions
CA7A2G	CAAT-box	CCCAATTT	1878	8	-	Arabidopsis thaliana	common cis-acting element in promoter and enhancer regions
CA7A2G	CAAT-box	CCAAT	1880	5	-	Arabidopsis thaliana	common cis-acting element in promoter and enhancer regions
D1YXCG	CAAT-box	CAAAT	25	5	+	Pisum sativum	common cis-acting element in promoter and enhancer regions
D1YXCG	CAAT-box	TGCAAATCT	56	9	+	Brassica juncea	common cis-acting element in promoter and enhancer regions
D1YXCG	CAAT-box	CAAAT	58	5	+	Pisum sativum	common cis-acting element in promoter and enhancer regions
D1YXCG	CAAT-box	CAAAT	248	5	+	Pisum sativum	common cis-acting element in promoter and enhancer regions
D1YXCG	CAAT-box	CAAAT	484	5	+	Pisum sativum	common cis-acting element in promoter and enhancer regions
D1YXCG	CAAT-box	CAAAT	497	5	-	Pisum sativum	common cis-acting element in promoter and enhancer regions
D1YXCG	CAAT-box	CAAAT	678	5	+	Pisum sativum	common cis-acting element in promoter and enhancer regions
D1YXCG	CAAT-box	CAAAT	706	5	+	Pisum sativum	common cis-acting element in promoter and enhancer regions
D1YXCG	CAAT-box	CAAAT	721	5	-	Pisum sativum	common cis-acting element in promoter and enhancer regions
D1YXCG	CAAT-box	CAAAT	935	5	-	Pisum sativum	common cis-acting element in promoter and enhancer regions
D1YXCG	CAAT-box	CAAAT	1149	5	+	Pisum sativum	common cis-acting element in promoter and enhancer regions
D1YXCG	CAAT-box	CAAAT	1337	5	+	Pisum sativum	common cis-acting element in promoter and enhancer regions
D1YXCG	CAAT-box	CAAAT	1417	5	-	Pisum sativum	common cis-acting element in promoter and enhancer regions
D1YXCG	CAAT-box	CAAAT	1445	5	+	Pisum sativum	common cis-acting element in promoter and enhancer regions
D1YXCG	CAAT-box	CAAAT	1486	5	+	Pisum sativum	common cis-acting element in promoter and enhancer regions
D1YXCG	CAAT-box	CCAAT	1803	5	+	Arabidopsis thaliana	common cis-acting element in promoter and enhancer regions
G540IJ	CAAT-box	CAAAT	246	5	-	Pisum sativum	common cis-acting element in promoter and enhancer regions
G540IJ	CAAT-box	CAAAT	312	5	-	Pisum sativum	common cis-acting element in promoter and enhancer regions
G540IJ	CAAT-box	TGCCAAC	342	7	+	Petunia hybrida	common cis-acting element in promoter and enhancer regions
G540IJ	CAAT-box	CAAAT	430	5	+	Pisum sativum	common cis-acting element in promoter and enhancer regions
G540IJ	CAAT-box	CAAAT	563	5	+	Pisum sativum	common cis-acting element in promoter and enhancer regions
G540IJ	CAAT-box	CAAAT	1076	5	+	Pisum sativum	common cis-acting element in promoter and enhancer regions
G540IJ	CAAT-box	CAAAT	1193	5	+	Pisum sativum	common cis-acting element in promoter and enhancer regions
G540IJ	CAAT-box	CAAAT	1323	5	+	Pisum sativum	common cis-acting element in promoter and enhancer regions
G540IJ	CAAT-box	CAAAT	1772	5	-	Pisum sativum	common cis-acting element in promoter and enhancer regions
G540IJ	CAAT-box	CCCAATTT	1879	8	+	Arabidopsis thaliana	common cis-acting element in promoter and enhancer regions
G540IJ	CAAT-box	CCAAT	1880	5	+	Arabidopsis thaliana	common cis-acting element in promoter and enhancer regions
G540IJ	CAAT-box	CCAAT	1975	5	-	Arabidopsis thaliana	common cis-acting element in promoter and enhancer regions
G540IJ	CAAT-box	CAAAT	1980	5	-	Pisum sativum	common cis-acting element in promoter and enhancer regions
G540IJ	CAAT-box	CCAAT	1988	5	-	Arabidopsis thaliana	common cis-acting element in promoter and enhancer regions
KVF40G	CAAT-box	CAAAT	35	5	-	Pisum sativum	common cis-acting element in promoter and enhancer regions
KVF40G	CAAT-box	CAAAT	91	5	+	Pisum sativum	common cis-acting element in promoter and enhancer regions
KVF40G	CAAT-box	CAAAT	237	5	+	Pisum sativum	common cis-acting element in promoter and enhancer regions
KVF40G	CAAT-box	CCAAT	256	5	+	Arabidopsis thaliana	common cis-acting element in promoter and enhancer regions
KVF40G	CAAT-box	CAAAT	495	5	+	Pisum sativum	common cis-acting element in promoter and enhancer regions
KVF40G	CAAT-box	CCAAT	563	5	-	Arabidopsis thaliana	common cis-acting element in promoter and enhancer regions
KVF40G	CAAT-box	CAAAT	600	5	+	Pisum sativum	common cis-acting element in promoter and enhancer regions
KVF40G	CAAT-box	CAAAT	671	5	+	Pisum sativum	common cis-acting element in promoter and enhancer regions
KVF40G	CAAT-box	CCAAT	896	5	-	Arabidopsis thaliana	common cis-acting element in promoter and enhancer regions
KVF40G	CAAT-box	CAAAT	1040	5	+	Pisum sativum	common cis-acting element in promoter and enhancer regions
KVF40G	CAAT-box	CAAAT	1118	5	+	Pisum sativum	common cis-acting element in promoter and enhancer regions
KVF40G	CAAT-box	CAAAT	1357	5	-	Pisum sativum	common cis-acting element in promoter and enhancer regions
KVF40G	CAAT-box	CCAAT	1397	5	+	Arabidopsis thaliana	common cis-acting element in promoter and enhancer regions
KVF40G	CAAT-box	CAAAT	1788	5	-	Pisum sativum	common cis-acting element in promoter and enhancer regions
L76SLB	CAAT-box	CAAAT	97	5	-	Pisum sativum	common cis-acting element in promoter and enhancer regions
L76SLB	CAAT-box	CAAAT	114	5	+	Pisum sativum	common cis-acting element in promoter and enhancer regions
L76SLB	CAAT-box	CCAAT	220	5	+	Arabidopsis thaliana	common cis-acting element in promoter and enhancer regions
L76SLB	CAAT-box	CCAAT	318	5	-	Arabidopsis thaliana	common cis-acting element in promoter and enhancer regions
L76SLB	CAAT-box	CCAAT	485	5	+	Arabidopsis thaliana	common cis-acting element in promoter and enhancer regions
L76SLB	CAAT-box	CCAAT	662	5	+	Arabidopsis thaliana	common cis-acting element in promoter and enhancer regions
L76SLB	CAAT-box	CAAAT	933	5	+	Pisum sativum	common cis-acting element in promoter and enhancer regions
L76SLB	CAAT-box	CAAAT	947	5	-	Pisum sativum	common cis-acting element in promoter and enhancer regions
L76SLB	CAAT-box	CAAAT	1033	5	-	Pisum sativum	common cis-acting element in promoter and enhancer regions
L76SLB	CAAT-box	CAAAT	1384	5	+	Pisum sativum	common cis-acting element in promoter and enhancer regions
L76SLB	CAAT-box	CAAAT	1594	5	+	Pisum sativum	common cis-acting element in promoter and enhancer regions
L76SLB	CAAT-box	CAAAT	1601	5	+	Pisum sativum	common cis-acting element in promoter and enhancer regions
L76SLB	CAAT-box	CAAAT	1629	5	+	Pisum sativum	common cis-acting element in promoter and enhancer regions
L76SLB	CAAT-box	CAAAT	1672	5	+	Pisum sativum	common cis-acting element in promoter and enhancer regions
L76SLB	CAAT-box	CAAAT	1736	5	-	Pisum sativum	common cis-acting element in promoter and enhancer regions
L76SLB	CAAT-box	CAAAT	1778	5	+	Pisum sativum	common cis-acting element in promoter and enhancer regions
L76SLB	CAAT-box	CAAAT	1786	5	-	Pisum sativum	common cis-acting element in promoter and enhancer regions
P6RS4K	CAAT-box	CAAAT	12	5	+	Pisum sativum	common cis-acting element in promoter and enhancer regions
P6RS4K	CAAT-box	CCAAT	571	5	+	Arabidopsis thaliana	common cis-acting element in promoter and enhancer regions
P6RS4K	CAAT-box	CAAAT	588	5	-	Pisum sativum	common cis-acting element in promoter and enhancer regions
P6RS4K	CAAT-box	CAAAT	611	5	-	Pisum sativum	common cis-acting element in promoter and enhancer regions
P6RS4K	CAAT-box	CAAAT	638	5	-	Pisum sativum	common cis-acting element in promoter and enhancer regions
P6RS4K	CAAT-box	CAAAT	693	5	-	Pisum sativum	common cis-acting element in promoter and enhancer regions
P6RS4K	CAAT-box	CAAAT	766	5	-	Pisum sativum	common cis-acting element in promoter and enhancer regions
P6RS4K	CAAT-box	CAAAT	822	5	-	Pisum sativum	common cis-acting element in promoter and enhancer regions
P6RS4K	CAAT-box	CCAAT	886	5	+	Arabidopsis thaliana	common cis-acting element in promoter and enhancer regions
P6RS4K	CAAT-box	CCAAT	992	5	-	Arabidopsis thaliana	common cis-acting element in promoter and enhancer regions
P6RS4K	CAAT-box	CAAAT	1152	5	+	Pisum sativum	common cis-acting element in promoter and enhancer regions
P6RS4K	CAAT-box	CAAAT	1215	5	+	Pisum sativum	common cis-acting element in promoter and enhancer regions
P6RS4K	CAAT-box	CAAAT	1241	5	+	Pisum sativum	common cis-acting element in promoter and enhancer regions
P6RS4K	CAAT-box	CAAAT	1274	5	+	Pisum sativum	common cis-acting element in promoter and enhancer regions
P6RS4K	CAAT-box	CAAAT	1323	5	-	Pisum sativum	common cis-acting element in promoter and enhancer regions
P6RS4K	CAAT-box	CCAAT	1345	5	-	Arabidopsis thaliana	common cis-acting element in promoter and enhancer regions
P6RS4K	CAAT-box	CAAAT	1374	5	-	Pisum sativum	common cis-acting element in promoter and enhancer regions
P6RS4K	CAAT-box	CCAAT	1729	5	+	Arabidopsis thaliana	common cis-acting element in promoter and enhancer regions
P6RS4K	CAAT-box	CCAAT	1756	5	-	Arabidopsis thaliana	common cis-acting element in promoter and enhancer regions
P6RS4K	CAAT-box	CAAAT	1928	5	-	Pisum sativum	common cis-acting element in promoter and enhancer regions
P6RS4K	CAAT-box	CAAAT	1934	5	-	Pisum sativum	common cis-acting element in promoter and enhancer regions
UB9N1X	CAAT-box	CAAAT	63	5	+	Pisum sativum	common cis-acting element in promoter and enhancer regions
UB9N1X	CAAT-box	CAAAT	342	5	-	Pisum sativum	common cis-acting element in promoter and enhancer regions
UB9N1X	CAAT-box	CAAAT	429	5	-	Pisum sativum	common cis-acting element in promoter and enhancer regions
UB9N1X	CAAT-box	CAAAT	609	5	+	Pisum sativum	common cis-acting element in promoter and enhancer regions
UB9N1X	CAAT-box	CAAAT	780	5	-	Pisum sativum	common cis-acting element in promoter and enhancer regions
UB9N1X	CAAT-box	CCAAT	828	5	-	Arabidopsis thaliana	common cis-acting element in promoter and enhancer regions
UB9N1X	CAAT-box	CAAAT	846	5	-	Pisum sativum	common cis-acting element in promoter and enhancer regions
UB9N1X	CAAT-box	CCAAT	902	5	+	Arabidopsis thaliana	common cis-acting element in promoter and enhancer regions
UB9N1X	CAAT-box	CCAAT	982	5	+	Arabidopsis thaliana	common cis-acting element in promoter and enhancer regions
UB9N1X	CAAT-box	TGCCAAC	1097	7	+	Petunia hybrida	common cis-acting element in promoter and enhancer regions
UB9N1X	CAAT-box	CCAAT	1127	5	-	Arabidopsis thaliana	common cis-acting element in promoter and enhancer regions
UB9N1X	CAAT-box	CAAAT	1161	5	+	Pisum sativum	common cis-acting element in promoter and enhancer regions
UB9N1X	CAAT-box	CAAAT	1209	5	+	Pisum sativum	common cis-acting element in promoter and enhancer regions
UB9N1X	CAAT-box	CAAAT	1259	5	-	Pisum sativum	common cis-acting element in promoter and enhancer regions
UB9N1X	CAAT-box	CAAAT	1312	5	-	Pisum sativum	common cis-acting element in promoter and enhancer regions
UB9N1X	CAAT-box	CAAAT	1525	5	+	Pisum sativum	common cis-acting element in promoter and enhancer regions
UB9N1X	CAAT-box	CAAAT	1634	5	-	Pisum sativum	common cis-acting element in promoter and enhancer regions
UB9N1X	CAAT-box	CCAAT	1687	5	+	Arabidopsis thaliana	common cis-acting element in promoter and enhancer regions
UB9N1X	CAAT-box	CAAAT	1694	5	-	Pisum sativum	common cis-acting element in promoter and enhancer regions
UB9N1X	CAAT-box	CAAAT	1819	5	+	Pisum sativum	common cis-acting element in promoter and enhancer regions
UJVA88	CAAT-box	CAAAT	130	5	+	Pisum sativum	common cis-acting element in promoter and enhancer regions
UJVA88	CAAT-box	CCAAT	194	5	+	Arabidopsis thaliana	common cis-acting element in promoter and enhancer regions
UJVA88	CAAT-box	CAAAT	446	5	-	Pisum sativum	common cis-acting element in promoter and enhancer regions
UJVA88	CAAT-box	CAAAT	876	5	-	Pisum sativum	common cis-acting element in promoter and enhancer regions
UJVA88	CAAT-box	CAAAT	961	5	+	Pisum sativum	common cis-acting element in promoter and enhancer regions
UJVA88	CAAT-box	CAAAT	1055	5	-	Pisum sativum	common cis-acting element in promoter and enhancer regions
UJVA88	CAAT-box	CAAAT	1239	5	-	Pisum sativum	common cis-acting element in promoter and enhancer regions
UJVA88	CAAT-box	CAAAT	1427	5	+	Pisum sativum	common cis-acting element in promoter and enhancer regions
UJVA88	CAAT-box	CAAAT	1541	5	-	Pisum sativum	common cis-acting element in promoter and enhancer regions
UJVA88	CAAT-box	CCAAT	1625	5	-	Arabidopsis thaliana	common cis-acting element in promoter and enhancer regions
UJVA88	CAAT-box	CAAAT	1996	5	+	Pisum sativum	common cis-acting element in promoter and enhancer regions
YE4BG5	CAAT-box	CCAAT	216	5	-	Arabidopsis thaliana	common cis-acting element in promoter and enhancer regions
YE4BG5	CAAT-box	CAAAT	713	5	+	Pisum sativum	common cis-acting element in promoter and enhancer regions
YE4BG5	CAAT-box	CAAAT	819	5	-	Pisum sativum	common cis-acting element in promoter and enhancer regions
YE4BG5	CAAT-box	CAAAT	844	5	+	Pisum sativum	common cis-acting element in promoter and enhancer regions
YE4BG5	CAAT-box	CCAAT	853	5	+	Arabidopsis thaliana	common cis-acting element in promoter and enhancer regions
YE4BG5	CAAT-box	CAAAT	881	5	+	Pisum sativum	common cis-acting element in promoter and enhancer regions
YE4BG5	CAAT-box	CAAAT	931	5	+	Pisum sativum	common cis-acting element in promoter and enhancer regions
YE4BG5	CAAT-box	CAAAT	1011	5	+	Pisum sativum	common cis-acting element in promoter and enhancer regions
YE4BG5	CAAT-box	TGCCAAC	1046	7	-	Petunia hybrida	common cis-acting element in promoter and enhancer regions
YE4BG5	CAAT-box	CAAAT	1142	5	-	Pisum sativum	common cis-acting element in promoter and enhancer regions
YE4BG5	CAAT-box	CAAAT	1158	5	+	Pisum sativum	common cis-acting element in promoter and enhancer regions
YE4BG5	CAAT-box	CAAAT	1339	5	+	Pisum sativum	common cis-acting element in promoter and enhancer regions
YE4BG5	CAAT-box	CCAAT	1616	5	-	Arabidopsis thaliana	common cis-acting element in promoter and enhancer regions
YE4BG5	CAAT-box	CCAAT	1704	5	+	Arabidopsis thaliana	common cis-acting element in promoter and enhancer regions
YE4BG5	CAAT-box	CAAAT	1811	5	-	Pisum sativum	common cis-acting element in promoter and enhancer regions
YE4BG5	CAAT-box	CCAAT	1824	5	-	Arabidopsis thaliana	common cis-acting element in promoter and enhancer regions
YE4BG5	CAAT-box	CCAAT	1971	5	+	Arabidopsis thaliana	common cis-acting element in promoter and enhancer regions
1EP8UK	TATA-box	TAAAGATT	226	8	-	Arabidopsis thaliana	core promoter element around -30 of transcription start
1EP8UK	TATA-box	TATA	270	4	+	Arabidopsis thaliana	core promoter element around -30 of transcription start
1EP8UK	TATA-box	TATA	428	4	+	Arabidopsis thaliana	core promoter element around -30 of transcription start
1EP8UK	TATA-box	TAAAGATT	623	8	-	Arabidopsis thaliana	core promoter element around -30 of transcription start
1EP8UK	TATA-box	TATAAA	627	6	-	Helianthus annuus	core promoter element around -30 of transcription start
1EP8UK	TATA-box	TATAA	628	5	-	Arabidopsis thaliana	core promoter element around -30 of transcription start
1EP8UK	TATA-box	TATA	629	4	+	Arabidopsis thaliana	core promoter element around -30 of transcription start
1EP8UK	TATA-box	ATTATA	642	6	+	Brassica napus	core promoter element around -30 of transcription start
1EP8UK	TATA-box	TATAA	643	5	-	Arabidopsis thaliana	core promoter element around -30 of transcription start
1EP8UK	TATA-box	TATA	644	4	+	Arabidopsis thaliana	core promoter element around -30 of transcription start
1EP8UK	TATA-box	TATAAAA	734	7	-	Pisum sativum	core promoter element around -30 of transcription start
1EP8UK	TATA-box	TATAAA	735	6	-	Helianthus annuus	core promoter element around -30 of transcription start
1EP8UK	TATA-box	TATAA	736	5	-	Arabidopsis thaliana	core promoter element around -30 of transcription start
1EP8UK	TATA-box	TATA	737	4	+	Arabidopsis thaliana	core promoter element around -30 of transcription start
1EP8UK	TATA-box	TATTTAAA	764	8	+	Arabidopsis thaliana	core promoter element around -30 of transcription start
1EP8UK	TATA-box	TATTTAAA	766	8	-	Arabidopsis thaliana	core promoter element around -30 of transcription start
1EP8UK	TATA-box	TATAAAA	789	7	-	Pisum sativum	core promoter element around -30 of transcription start
1EP8UK	TATA-box	TATAAA	790	6	-	Helianthus annuus	core promoter element around -30 of transcription start
1EP8UK	TATA-box	TATAA	791	5	-	Arabidopsis thaliana	core promoter element around -30 of transcription start
1EP8UK	TATA-box	TATA	792	4	+	Arabidopsis thaliana	core promoter element around -30 of transcription start
1EP8UK	TATA-box	ATATAT	830	6	+	Brassica napus	core promoter element around -30 of transcription start
1EP8UK	TATA-box	TATATA	831	6	+	Arabidopsis thaliana	core promoter element around -30 of transcription start
1EP8UK	TATA-box	ATATAA	832	6	+	Brassica oleracea	core promoter element around -30 of transcription start
1EP8UK	TATA-box	TATA	833	4	+	Arabidopsis thaliana	core promoter element around -30 of transcription start
1EP8UK	TATA-box	ATATAT	849	6	+	Brassica napus	core promoter element around -30 of transcription start
1EP8UK	TATA-box	TATA	850	4	+	Arabidopsis thaliana	core promoter element around -30 of transcription start
1EP8UK	TATA-box	TATAAAA	855	7	-	Pisum sativum	core promoter element around -30 of transcription start
1EP8UK	TATA-box	TATAAA	856	6	-	Helianthus annuus	core promoter element around -30 of transcription start
1EP8UK	TATA-box	TATAA	857	5	-	Arabidopsis thaliana	core promoter element around -30 of transcription start
1EP8UK	TATA-box	TATA	858	4	+	Arabidopsis thaliana	core promoter element around -30 of transcription start
1EP8UK	TATA-box	ATATAT	877	6	+	Brassica napus	core promoter element around -30 of transcription start
1EP8UK	TATA-box	TATA	878	4	+	Arabidopsis thaliana	core promoter element around -30 of transcription start
1EP8UK	TATA-box	ATATAT	888	6	+	Brassica napus	core promoter element around -30 of transcription start
1EP8UK	TATA-box	TATA	889	4	+	Arabidopsis thaliana	core promoter element around -30 of transcription start
1EP8UK	TATA-box	ATATAT	897	6	+	Brassica napus	core promoter element around -30 of transcription start
1EP8UK	TATA-box	TATA	898	4	+	Arabidopsis thaliana	core promoter element around -30 of transcription start
1EP8UK	TATA-box	ATTATA	911	6	+	Brassica napus	core promoter element around -30 of transcription start
1EP8UK	TATA-box	TATAA	912	5	-	Arabidopsis thaliana	core promoter element around -30 of transcription start
1EP8UK	TATA-box	TATA	913	4	+	Arabidopsis thaliana	core promoter element around -30 of transcription start
1EP8UK	TATA-box	TATAA	921	5	-	Arabidopsis thaliana	core promoter element around -30 of transcription start
1EP8UK	TATA-box	TATA	922	4	+	Arabidopsis thaliana	core promoter element around -30 of transcription start
1EP8UK	TATA-box	ATTATA	971	6	+	Brassica napus	core promoter element around -30 of transcription start
1EP8UK	TATA-box	TATAA	972	5	-	Arabidopsis thaliana	core promoter element around -30 of transcription start
1EP8UK	TATA-box	TATA	973	4	+	Arabidopsis thaliana	core promoter element around -30 of transcription start
1EP8UK	TATA-box	TATAA	1007	5	-	Arabidopsis thaliana	core promoter element around -30 of transcription start
1EP8UK	TATA-box	TATA	1008	4	-	Arabidopsis thaliana	core promoter element around -30 of transcription start
1EP8UK	TATA-box	TATAAAT	1053	7	-	Brassica juncea	core promoter element around -30 of transcription start
1EP8UK	TATA-box	TATAAA	1054	6	-	Helianthus annuus	core promoter element around -30 of transcription start
1EP8UK	TATA-box	TATAA	1055	5	-	Arabidopsis thaliana	core promoter element around -30 of transcription start
1EP8UK	TATA-box	TATA	1056	4	-	Arabidopsis thaliana	core promoter element around -30 of transcription start
1EP8UK	TATA-box	ATTATA	1059	6	+	Brassica napus	core promoter element around -30 of transcription start
1EP8UK	TATA-box	TATAA	1060	5	-	Arabidopsis thaliana	core promoter element around -30 of transcription start
1EP8UK	TATA-box	TATA	1061	4	-	Arabidopsis thaliana	core promoter element around -30 of transcription start
1EP8UK	TATA-box	ATTATA	1070	6	+	Brassica napus	core promoter element around -30 of transcription start
1EP8UK	TATA-box	TATAA	1071	5	-	Arabidopsis thaliana	core promoter element around -30 of transcription start
1EP8UK	TATA-box	TATA	1072	4	-	Arabidopsis thaliana	core promoter element around -30 of transcription start
1EP8UK	TATA-box	TATA	1088	4	-	Arabidopsis thaliana	core promoter element around -30 of transcription start
1EP8UK	TATA-box	TATATTTATATTT	1124	12	-	Avena sativa	core promoter element around -30 of transcription start
1EP8UK	TATA-box	ATATAT	1132	6	-	Brassica napus	core promoter element around -30 of transcription start
1EP8UK	TATA-box	TATA	1133	4	-	Arabidopsis thaliana	core promoter element around -30 of transcription start
1EP8UK	TATA-box	TATAAAA	1139	7	-	Pisum sativum	core promoter element around -30 of transcription start
1EP8UK	TATA-box	TATAAA	1140	6	-	Helianthus annuus	core promoter element around -30 of transcription start
1EP8UK	TATA-box	TATAA	1141	5	-	Arabidopsis thaliana	core promoter element around -30 of transcription start
1EP8UK	TATA-box	TATA	1142	4	-	Arabidopsis thaliana	core promoter element around -30 of transcription start
1EP8UK	TATA-box	TACAAAA	1144	7	+	Oryza sativa	core promoter element around -30 of transcription start
1EP8UK	TATA-box	TATA	1177	4	-	Arabidopsis thaliana	core promoter element around -30 of transcription start
1EP8UK	TATA-box	TATATAA	1182	7	-	Arabidopsis thaliana	core promoter element around -30 of transcription start
1EP8UK	TATA-box	TATATA	1183	6	-	Arabidopsis thaliana	core promoter element around -30 of transcription start
1EP8UK	TATA-box	ATATAT	1184	6	-	Brassica napus	core promoter element around -30 of transcription start
1EP8UK	TATA-box	TATA	1185	4	-	Arabidopsis thaliana	core promoter element around -30 of transcription start
1EP8UK	TATA-box	TATAAAT	1464	7	-	Brassica juncea	core promoter element around -30 of transcription start
1EP8UK	TATA-box	TATAAA	1465	6	-	Helianthus annuus	core promoter element around -30 of transcription start
1EP8UK	TATA-box	TATAA	1466	5	-	Arabidopsis thaliana	core promoter element around -30 of transcription start
1EP8UK	TATA-box	TATA	1467	4	-	Arabidopsis thaliana	core promoter element around -30 of transcription start
1EP8UK	TATA-box	TATA	1547	4	-	Arabidopsis thaliana	core promoter element around -30 of transcription start
1EP8UK	TATA-box	ATTATA	1657	6	+	Brassica napus	core promoter element around -30 of transcription start
1EP8UK	TATA-box	TATAA	1658	5	-	Arabidopsis thaliana	core promoter element around -30 of transcription start
1EP8UK	TATA-box	TATA	1659	4	-	Arabidopsis thaliana	core promoter element around -30 of transcription start
1EP8UK	TATA-box	ATATAT	1758	6	-	Brassica napus	core promoter element around -30 of transcription start
1EP8UK	TATA-box	TATATA	1759	6	-	Arabidopsis thaliana	core promoter element around -30 of transcription start
1EP8UK	TATA-box	ATATAA	1760	6	+	Brassica oleracea	core promoter element around -30 of transcription start
1EP8UK	TATA-box	TATA	1761	4	-	Arabidopsis thaliana	core promoter element around -30 of transcription start
1EP8UK	TATA-box	TATAAAA	1821	7	-	Pisum sativum	core promoter element around -30 of transcription start
1EP8UK	TATA-box	TATAAA	1822	6	-	Helianthus annuus	core promoter element around -30 of transcription start
1EP8UK	TATA-box	TATAA	1823	5	-	Arabidopsis thaliana	core promoter element around -30 of transcription start
1EP8UK	TATA-box	TATA	1824	4	-	Arabidopsis thaliana	core promoter element around -30 of transcription start
1EP8UK	TATA-box	TATA	1845	4	-	Arabidopsis thaliana	core promoter element around -30 of transcription start
1EP8UK	TATA-box	TATATA	1946	6	-	Arabidopsis thaliana	core promoter element around -30 of transcription start
1EP8UK	TATA-box	ATATAT	1947	6	-	Brassica napus	core promoter element around -30 of transcription start
1EP8UK	TATA-box	TATATA	1948	6	-	Arabidopsis thaliana	core promoter element around -30 of transcription start
1EP8UK	TATA-box	ATATAA	1949	6	+	Brassica oleracea	core promoter element around -30 of transcription start
1EP8UK	TATA-box	TATA	1950	4	-	Arabidopsis thaliana	core promoter element around -30 of transcription start
29A50M	TATA-box	TATTTAAA	165	8	-	Arabidopsis thaliana	core promoter element around -30 of transcription start
29A50M	TATA-box	TATTTAAA	174	8	+	Arabidopsis thaliana	core promoter element around -30 of transcription start
29A50M	TATA-box	TATTTAAA	176	8	-	Arabidopsis thaliana	core promoter element around -30 of transcription start
29A50M	TATA-box	TATAAAA	190	7	-	Pisum sativum	core promoter element around -30 of transcription start
29A50M	TATA-box	TATAAA	191	6	-	Helianthus annuus	core promoter element around -30 of transcription start
29A50M	TATA-box	TATAA	192	5	-	Arabidopsis thaliana	core promoter element around -30 of transcription start
29A50M	TATA-box	TATA	193	4	+	Arabidopsis thaliana	core promoter element around -30 of transcription start
29A50M	TATA-box	TACAAAA	195	7	+	Oryza sativa	core promoter element around -30 of transcription start
29A50M	TATA-box	ATATAA	293	6	+	Brassica oleracea	core promoter element around -30 of transcription start
29A50M	TATA-box	TATA	294	4	+	Arabidopsis thaliana	core promoter element around -30 of transcription start
29A50M	TATA-box	TATA	319	4	+	Arabidopsis thaliana	core promoter element around -30 of transcription start
29A50M	TATA-box	ATATAT	352	6	+	Brassica napus	core promoter element around -30 of transcription start
29A50M	TATA-box	TATA	353	4	+	Arabidopsis thaliana	core promoter element around -30 of transcription start
29A50M	TATA-box	TATTTAAA	404	8	+	Arabidopsis thaliana	core promoter element around -30 of transcription start
29A50M	TATA-box	ATATAA	451	6	+	Brassica oleracea	core promoter element around -30 of transcription start
29A50M	TATA-box	TATA	452	4	+	Arabidopsis thaliana	core promoter element around -30 of transcription start
29A50M	TATA-box	TATAAGAA	458	8	-	Zea mays	core promoter element around -30 of transcription start
29A50M	TATA-box	TATAA	461	5	-	Arabidopsis thaliana	core promoter element around -30 of transcription start
29A50M	TATA-box	TATA	462	4	+	Arabidopsis thaliana	core promoter element around -30 of transcription start
29A50M	TATA-box	ATATAA	478	6	+	Brassica oleracea	core promoter element around -30 of transcription start
29A50M	TATA-box	TATA	479	4	+	Arabidopsis thaliana	core promoter element around -30 of transcription start
29A50M	TATA-box	TACAAAA	522	7	+	Oryza sativa	core promoter element around -30 of transcription start
29A50M	TATA-box	ATATAT	588	6	+	Brassica napus	core promoter element around -30 of transcription start
29A50M	TATA-box	TATA	589	4	+	Arabidopsis thaliana	core promoter element around -30 of transcription start
29A50M	TATA-box	TATA	726	4	+	Arabidopsis thaliana	core promoter element around -30 of transcription start
29A50M	TATA-box	TATA	764	4	+	Arabidopsis thaliana	core promoter element around -30 of transcription start
29A50M	TATA-box	ATATAA	783	6	+	Brassica oleracea	core promoter element around -30 of transcription start
29A50M	TATA-box	TATA	784	4	+	Arabidopsis thaliana	core promoter element around -30 of transcription start
29A50M	TATA-box	ATTATA	803	6	+	Brassica napus	core promoter element around -30 of transcription start
29A50M	TATA-box	TATAA	804	5	-	Arabidopsis thaliana	core promoter element around -30 of transcription start
29A50M	TATA-box	TATA	805	4	+	Arabidopsis thaliana	core promoter element around -30 of transcription start
29A50M	TATA-box	TATAAAA	876	7	-	Pisum sativum	core promoter element around -30 of transcription start
29A50M	TATA-box	TATAAA	877	6	-	Helianthus annuus	core promoter element around -30 of transcription start
29A50M	TATA-box	TATAA	878	5	-	Arabidopsis thaliana	core promoter element around -30 of transcription start
29A50M	TATA-box	TATA	879	4	+	Arabidopsis thaliana	core promoter element around -30 of transcription start
29A50M	TATA-box	TATTTAAA	892	8	-	Arabidopsis thaliana	core promoter element around -30 of transcription start
29A50M	TATA-box	TATAAAA	902	7	-	Pisum sativum	core promoter element around -30 of transcription start
29A50M	TATA-box	TATAAA	903	6	-	Helianthus annuus	core promoter element around -30 of transcription start
29A50M	TATA-box	TATAA	904	5	-	Arabidopsis thaliana	core promoter element around -30 of transcription start
29A50M	TATA-box	TATA	905	4	+	Arabidopsis thaliana	core promoter element around -30 of transcription start
29A50M	TATA-box	ATTATA	918	6	+	Brassica napus	core promoter element around -30 of transcription start
29A50M	TATA-box	TATATAA	919	7	-	Arabidopsis thaliana	core promoter element around -30 of transcription start
29A50M	TATA-box	TATATA	920	6	+	Arabidopsis thaliana	core promoter element around -30 of transcription start
29A50M	TATA-box	ATATAT	921	6	+	Brassica napus	core promoter element around -30 of transcription start
29A50M	TATA-box	TATA	922	4	+	Arabidopsis thaliana	core promoter element around -30 of transcription start
29A50M	TATA-box	TATATA	1039	6	-	Arabidopsis thaliana	core promoter element around -30 of transcription start
29A50M	TATA-box	TATA	1041	4	-	Arabidopsis thaliana	core promoter element around -30 of transcription start
29A50M	TATA-box	TATA	1049	4	-	Arabidopsis thaliana	core promoter element around -30 of transcription start
29A50M	TATA-box	ATATAT	1080	6	-	Brassica napus	core promoter element around -30 of transcription start
29A50M	TATA-box	TATA	1081	4	-	Arabidopsis thaliana	core promoter element around -30 of transcription start
29A50M	TATA-box	ATATAA	1100	6	+	Brassica oleracea	core promoter element around -30 of transcription start
29A50M	TATA-box	TATA	1101	4	-	Arabidopsis thaliana	core promoter element around -30 of transcription start
29A50M	TATA-box	TATA	1272	4	-	Arabidopsis thaliana	core promoter element around -30 of transcription start
29A50M	TATA-box	ATATAT	1367	6	-	Brassica napus	core promoter element around -30 of transcription start
29A50M	TATA-box	TATATA	1368	6	-	Arabidopsis thaliana	core promoter element around -30 of transcription start
29A50M	TATA-box	TATA	1370	4	-	Arabidopsis thaliana	core promoter element around -30 of transcription start
29A50M	TATA-box	ATTATA	1404	6	+	Brassica napus	core promoter element around -30 of transcription start
29A50M	TATA-box	TATATAA	1405	7	-	Arabidopsis thaliana	core promoter element around -30 of transcription start
29A50M	TATA-box	TATATA	1406	6	-	Arabidopsis thaliana	core promoter element around -30 of transcription start
29A50M	TATA-box	ATATAT	1407	6	-	Brassica napus	core promoter element around -30 of transcription start
29A50M	TATA-box	TATATA	1408	6	-	Arabidopsis thaliana	core promoter element around -30 of transcription start
29A50M	TATA-box	ATATAT	1409	6	-	Brassica napus	core promoter element around -30 of transcription start
29A50M	TATA-box	TATATTTATATTT	1410	12	+	Avena sativa	core promoter element around -30 of transcription start
29A50M	TATA-box	TATACA	1472	6	-	Helianthus annuus	core promoter element around -30 of transcription start
29A50M	TATA-box	TATA	1474	4	-	Arabidopsis thaliana	core promoter element around -30 of transcription start
29A50M	TATA-box	taTATAAAtc	1575	9	-	Arabidopsis thaliana	core promoter element around -30 of transcription start
29A50M	TATA-box	TATTTAAA	1577	8	-	Arabidopsis thaliana	core promoter element around -30 of transcription start
29A50M	TATA-box	ATATAA	1582	6	+	Brassica oleracea	core promoter element around -30 of transcription start
29A50M	TATA-box	TATA	1583	4	-	Arabidopsis thaliana	core promoter element around -30 of transcription start
29A50M	TATA-box	ATATAT	1892	6	-	Brassica napus	core promoter element around -30 of transcription start
29A50M	TATA-box	TATATA	1893	6	-	Arabidopsis thaliana	core promoter element around -30 of transcription start
29A50M	TATA-box	ATATAT	1894	6	-	Brassica napus	core promoter element around -30 of transcription start
29A50M	TATA-box	TATATA	1895	6	-	Arabidopsis thaliana	core promoter element around -30 of transcription start
29A50M	TATA-box	TATA	1897	4	-	Arabidopsis thaliana	core promoter element around -30 of transcription start
29A50M	TATA-box	TATA	1913	4	-	Arabidopsis thaliana	core promoter element around -30 of transcription start
29A50M	TATA-box	TATAA	1924	5	-	Arabidopsis thaliana	core promoter element around -30 of transcription start
29A50M	TATA-box	TATA	1925	4	-	Arabidopsis thaliana	core promoter element around -30 of transcription start
29A50M	TATA-box	TATA	1994	4	-	Arabidopsis thaliana	core promoter element around -30 of transcription start
46C7PY	TATA-box	ATTATA	8	6	+	Brassica napus	core promoter element around -30 of transcription start
46C7PY	TATA-box	TATAA	9	5	-	Arabidopsis thaliana	core promoter element around -30 of transcription start
46C7PY	TATA-box	TATA	10	4	+	Arabidopsis thaliana	core promoter element around -30 of transcription start
46C7PY	TATA-box	TATTTAAA	51	8	+	Arabidopsis thaliana	core promoter element around -30 of transcription start
46C7PY	TATA-box	ATATAA	59	6	+	Brassica oleracea	core promoter element around -30 of transcription start
46C7PY	TATA-box	TATA	60	4	+	Arabidopsis thaliana	core promoter element around -30 of transcription start
46C7PY	TATA-box	TATAAA	98	6	-	Helianthus annuus	core promoter element around -30 of transcription start
46C7PY	TATA-box	TATAA	99	5	-	Arabidopsis thaliana	core promoter element around -30 of transcription start
46C7PY	TATA-box	TATA	100	4	+	Arabidopsis thaliana	core promoter element around -30 of transcription start
46C7PY	TATA-box	TATTTAAA	160	8	-	Arabidopsis thaliana	core promoter element around -30 of transcription start
46C7PY	TATA-box	TATAAGAA	248	8	-	Zea mays	core promoter element around -30 of transcription start
46C7PY	TATA-box	TATATAA	251	7	-	Arabidopsis thaliana	core promoter element around -30 of transcription start
46C7PY	TATA-box	TATATA	252	6	+	Arabidopsis thaliana	core promoter element around -30 of transcription start
46C7PY	TATA-box	TATA	254	4	+	Arabidopsis thaliana	core promoter element around -30 of transcription start
46C7PY	TATA-box	ATATAT	264	6	+	Brassica napus	core promoter element around -30 of transcription start
46C7PY	TATA-box	TATATA	265	6	+	Arabidopsis thaliana	core promoter element around -30 of transcription start
46C7PY	TATA-box	ATATAA	266	6	+	Brassica oleracea	core promoter element around -30 of transcription start
46C7PY	TATA-box	TATA	267	4	+	Arabidopsis thaliana	core promoter element around -30 of transcription start
46C7PY	TATA-box	TATATAA	299	7	-	Arabidopsis thaliana	core promoter element around -30 of transcription start
46C7PY	TATA-box	TATATA	300	6	+	Arabidopsis thaliana	core promoter element around -30 of transcription start
46C7PY	TATA-box	ATATAT	301	6	+	Brassica napus	core promoter element around -30 of transcription start
46C7PY	TATA-box	TATA	302	4	+	Arabidopsis thaliana	core promoter element around -30 of transcription start
46C7PY	TATA-box	ATATAA	559	6	+	Brassica oleracea	core promoter element around -30 of transcription start
46C7PY	TATA-box	TATA	560	4	+	Arabidopsis thaliana	core promoter element around -30 of transcription start
46C7PY	TATA-box	TACAAAA	783	7	+	Oryza sativa	core promoter element around -30 of transcription start
46C7PY	TATA-box	TATA	811	4	+	Arabidopsis thaliana	core promoter element around -30 of transcription start
46C7PY	TATA-box	TATAAA	1156	6	-	Helianthus annuus	core promoter element around -30 of transcription start
46C7PY	TATA-box	TATAA	1157	5	-	Arabidopsis thaliana	core promoter element around -30 of transcription start
46C7PY	TATA-box	TATA	1158	4	-	Arabidopsis thaliana	core promoter element around -30 of transcription start
46C7PY	TATA-box	TATACA	1190	6	-	Helianthus annuus	core promoter element around -30 of transcription start
46C7PY	TATA-box	TATA	1192	4	-	Arabidopsis thaliana	core promoter element around -30 of transcription start
46C7PY	TATA-box	TATACA	1203	6	-	Helianthus annuus	core promoter element around -30 of transcription start
46C7PY	TATA-box	TATATA	1205	6	-	Arabidopsis thaliana	core promoter element around -30 of transcription start
46C7PY	TATA-box	TATA	1207	4	-	Arabidopsis thaliana	core promoter element around -30 of transcription start
46C7PY	TATA-box	TATAAAT	1233	7	-	Brassica juncea	core promoter element around -30 of transcription start
46C7PY	TATA-box	TATAAA	1234	6	-	Helianthus annuus	core promoter element around -30 of transcription start
46C7PY	TATA-box	TATAA	1235	5	-	Arabidopsis thaliana	core promoter element around -30 of transcription start
46C7PY	TATA-box	TATA	1236	4	-	Arabidopsis thaliana	core promoter element around -30 of transcription start
46C7PY	TATA-box	ATATAA	1240	6	+	Brassica oleracea	core promoter element around -30 of transcription start
46C7PY	TATA-box	TATA	1241	4	-	Arabidopsis thaliana	core promoter element around -30 of transcription start
46C7PY	TATA-box	TATAA	1300	5	-	Arabidopsis thaliana	core promoter element around -30 of transcription start
46C7PY	TATA-box	TATA	1301	4	-	Arabidopsis thaliana	core promoter element around -30 of transcription start
46C7PY	TATA-box	TATAA	1314	5	-	Arabidopsis thaliana	core promoter element around -30 of transcription start
46C7PY	TATA-box	TATA	1315	4	-	Arabidopsis thaliana	core promoter element around -30 of transcription start
46C7PY	TATA-box	ATATAT	1335	6	-	Brassica napus	core promoter element around -30 of transcription start
46C7PY	TATA-box	TATA	1336	4	-	Arabidopsis thaliana	core promoter element around -30 of transcription start
46C7PY	TATA-box	ATATAT	1351	6	-	Brassica napus	core promoter element around -30 of transcription start
46C7PY	TATA-box	TATATA	1352	6	-	Arabidopsis thaliana	core promoter element around -30 of transcription start
46C7PY	TATA-box	ATATAT	1353	6	-	Brassica napus	core promoter element around -30 of transcription start
46C7PY	TATA-box	TATA	1354	4	-	Arabidopsis thaliana	core promoter element around -30 of transcription start
46C7PY	TATA-box	TATAAGAA	1374	8	-	Zea mays	core promoter element around -30 of transcription start
46C7PY	TATA-box	TATAA	1377	5	-	Arabidopsis thaliana	core promoter element around -30 of transcription start
46C7PY	TATA-box	TATA	1378	4	-	Arabidopsis thaliana	core promoter element around -30 of transcription start
46C7PY	TATA-box	ATATAT	1398	6	-	Brassica napus	core promoter element around -30 of transcription start
46C7PY	TATA-box	TATA	1399	4	-	Arabidopsis thaliana	core promoter element around -30 of transcription start
46C7PY	TATA-box	ATTATA	1458	6	+	Brassica napus	core promoter element around -30 of transcription start
46C7PY	TATA-box	TATAA	1459	5	-	Arabidopsis thaliana	core promoter element around -30 of transcription start
46C7PY	TATA-box	TATA	1460	4	-	Arabidopsis thaliana	core promoter element around -30 of transcription start
46C7PY	TATA-box	TATA	1544	4	-	Arabidopsis thaliana	core promoter element around -30 of transcription start
46C7PY	TATA-box	TATAAA	1559	6	-	Helianthus annuus	core promoter element around -30 of transcription start
46C7PY	TATA-box	TATAA	1560	5	-	Arabidopsis thaliana	core promoter element around -30 of transcription start
46C7PY	TATA-box	TATA	1561	4	-	Arabidopsis thaliana	core promoter element around -30 of transcription start
46C7PY	TATA-box	ATATAA	1576	6	+	Brassica oleracea	core promoter element around -30 of transcription start
46C7PY	TATA-box	TATA	1577	4	-	Arabidopsis thaliana	core promoter element around -30 of transcription start
46C7PY	TATA-box	ATATAT	1581	6	-	Brassica napus	core promoter element around -30 of transcription start
46C7PY	TATA-box	TATA	1582	4	-	Arabidopsis thaliana	core promoter element around -30 of transcription start
46C7PY	TATA-box	TATAAA	1606	6	-	Helianthus annuus	core promoter element around -30 of transcription start
46C7PY	TATA-box	TATAA	1607	5	-	Arabidopsis thaliana	core promoter element around -30 of transcription start
46C7PY	TATA-box	TATA	1608	4	-	Arabidopsis thaliana	core promoter element around -30 of transcription start
46C7PY	TATA-box	TACAAAA	1615	7	-	Oryza sativa	core promoter element around -30 of transcription start
46C7PY	TATA-box	ATTATA	1627	6	+	Brassica napus	core promoter element around -30 of transcription start
46C7PY	TATA-box	TATAA	1628	5	-	Arabidopsis thaliana	core promoter element around -30 of transcription start
46C7PY	TATA-box	TATA	1629	4	-	Arabidopsis thaliana	core promoter element around -30 of transcription start
46C7PY	TATA-box	TATAA	1656	5	-	Arabidopsis thaliana	core promoter element around -30 of transcription start
46C7PY	TATA-box	TATA	1657	4	-	Arabidopsis thaliana	core promoter element around -30 of transcription start
46C7PY	TATA-box	ATTATA	1681	6	+	Brassica napus	core promoter element around -30 of transcription start
46C7PY	TATA-box	TATAA	1682	5	-	Arabidopsis thaliana	core promoter element around -30 of transcription start
46C7PY	TATA-box	TATA	1683	4	-	Arabidopsis thaliana	core promoter element around -30 of transcription start
46C7PY	TATA-box	TATTTAAA	1689	8	-	Arabidopsis thaliana	core promoter element around -30 of transcription start
46C7PY	TATA-box	TATA	1758	4	-	Arabidopsis thaliana	core promoter element around -30 of transcription start
46C7PY	TATA-box	ATTATA	1919	6	+	Brassica napus	core promoter element around -30 of transcription start
46C7PY	TATA-box	TATAA	1920	5	-	Arabidopsis thaliana	core promoter element around -30 of transcription start
46C7PY	TATA-box	TATA	1921	4	-	Arabidopsis thaliana	core promoter element around -30 of transcription start
5L52L8	TATA-box	TATATA	53	6	+	Arabidopsis thaliana	core promoter element around -30 of transcription start
5L52L8	TATA-box	ATATAA	54	6	+	Brassica oleracea	core promoter element around -30 of transcription start
5L52L8	TATA-box	TATA	55	4	+	Arabidopsis thaliana	core promoter element around -30 of transcription start
5L52L8	TATA-box	ATATAT	75	6	+	Brassica napus	core promoter element around -30 of transcription start
5L52L8	TATA-box	TATA	76	4	+	Arabidopsis thaliana	core promoter element around -30 of transcription start
5L52L8	TATA-box	TATA	103	4	+	Arabidopsis thaliana	core promoter element around -30 of transcription start
5L52L8	TATA-box	ATTATA	181	6	+	Brassica napus	core promoter element around -30 of transcription start
5L52L8	TATA-box	TATAA	182	5	-	Arabidopsis thaliana	core promoter element around -30 of transcription start
5L52L8	TATA-box	TATA	183	4	+	Arabidopsis thaliana	core promoter element around -30 of transcription start
5L52L8	TATA-box	TATTTAAA	284	8	+	Arabidopsis thaliana	core promoter element around -30 of transcription start
5L52L8	TATA-box	TATTTAAA	311	8	-	Arabidopsis thaliana	core promoter element around -30 of transcription start
5L52L8	TATA-box	TATA	320	4	+	Arabidopsis thaliana	core promoter element around -30 of transcription start
5L52L8	TATA-box	TATAAAT	348	7	-	Brassica juncea	core promoter element around -30 of transcription start
5L52L8	TATA-box	TATAAA	349	6	-	Helianthus annuus	core promoter element around -30 of transcription start
5L52L8	TATA-box	TATAA	350	5	-	Arabidopsis thaliana	core promoter element around -30 of transcription start
5L52L8	TATA-box	TATA	351	4	+	Arabidopsis thaliana	core promoter element around -30 of transcription start
5L52L8	TATA-box	TACAAAA	368	7	-	Oryza sativa	core promoter element around -30 of transcription start
5L52L8	TATA-box	ATTATA	398	6	+	Brassica napus	core promoter element around -30 of transcription start
5L52L8	TATA-box	TATAA	399	5	-	Arabidopsis thaliana	core promoter element around -30 of transcription start
5L52L8	TATA-box	TATA	400	4	+	Arabidopsis thaliana	core promoter element around -30 of transcription start
5L52L8	TATA-box	TATA	414	4	+	Arabidopsis thaliana	core promoter element around -30 of transcription start
5L52L8	TATA-box	ATATAT	511	6	+	Brassica napus	core promoter element around -30 of transcription start
5L52L8	TATA-box	TATA	512	4	+	Arabidopsis thaliana	core promoter element around -30 of transcription start
5L52L8	TATA-box	ccTATAAAaa	517	9	-	Arabidopsis thaliana	core promoter element around -30 of transcription start
5L52L8	TATA-box	TATAAAA	518	7	-	Pisum sativum	core promoter element around -30 of transcription start
5L52L8	TATA-box	TATAAA	519	6	-	Helianthus annuus	core promoter element around -30 of transcription start
5L52L8	TATA-box	TATAA	520	5	-	Arabidopsis thaliana	core promoter element around -30 of transcription start
5L52L8	TATA-box	TATA	521	4	+	Arabidopsis thaliana	core promoter element around -30 of transcription start
5L52L8	TATA-box	ATATAT	569	6	+	Brassica napus	core promoter element around -30 of transcription start
5L52L8	TATA-box	TATATA	570	6	+	Arabidopsis thaliana	core promoter element around -30 of transcription start
5L52L8	TATA-box	ATATAA	571	6	+	Brassica oleracea	core promoter element around -30 of transcription start
5L52L8	TATA-box	TATA	572	4	+	Arabidopsis thaliana	core promoter element around -30 of transcription start
5L52L8	TATA-box	ATTATA	576	6	+	Brassica napus	core promoter element around -30 of transcription start
5L52L8	TATA-box	TATAA	577	5	-	Arabidopsis thaliana	core promoter element around -30 of transcription start
5L52L8	TATA-box	TATA	578	4	+	Arabidopsis thaliana	core promoter element around -30 of transcription start
5L52L8	TATA-box	TATAAA	591	6	-	Helianthus annuus	core promoter element around -30 of transcription start
5L52L8	TATA-box	TATAA	592	5	-	Arabidopsis thaliana	core promoter element around -30 of transcription start
5L52L8	TATA-box	TATA	593	4	+	Arabidopsis thaliana	core promoter element around -30 of transcription start
5L52L8	TATA-box	TATAAGAA	607	8	-	Zea mays	core promoter element around -30 of transcription start
5L52L8	TATA-box	ccTATAAAaa	609	9	+	Arabidopsis thaliana	core promoter element around -30 of transcription start
5L52L8	TATA-box	TATAA	610	5	-	Arabidopsis thaliana	core promoter element around -30 of transcription start
5L52L8	TATA-box	TATA	611	4	+	Arabidopsis thaliana	core promoter element around -30 of transcription start
5L52L8	TATA-box	ATATAT	666	6	+	Brassica napus	core promoter element around -30 of transcription start
5L52L8	TATA-box	TATA	667	4	+	Arabidopsis thaliana	core promoter element around -30 of transcription start
5L52L8	TATA-box	TATAAA	750	6	-	Helianthus annuus	core promoter element around -30 of transcription start
5L52L8	TATA-box	TATAA	751	5	-	Arabidopsis thaliana	core promoter element around -30 of transcription start
5L52L8	TATA-box	TATA	752	4	+	Arabidopsis thaliana	core promoter element around -30 of transcription start
5L52L8	TATA-box	TATA	766	4	+	Arabidopsis thaliana	core promoter element around -30 of transcription start
5L52L8	TATA-box	TACATAAA	768	8	+	Oryza sativa	core promoter element around -30 of transcription start
5L52L8	TATA-box	TATAA	820	5	-	Arabidopsis thaliana	core promoter element around -30 of transcription start
5L52L8	TATA-box	TATA	821	4	+	Arabidopsis thaliana	core promoter element around -30 of transcription start
5L52L8	TATA-box	TATAAAA	893	7	-	Pisum sativum	core promoter element around -30 of transcription start
5L52L8	TATA-box	TATAAA	894	6	-	Helianthus annuus	core promoter element around -30 of transcription start
5L52L8	TATA-box	TATAA	895	5	-	Arabidopsis thaliana	core promoter element around -30 of transcription start
5L52L8	TATA-box	TATA	896	4	+	Arabidopsis thaliana	core promoter element around -30 of transcription start
5L52L8	TATA-box	TACAAAA	1089	7	+	Oryza sativa	core promoter element around -30 of transcription start
5L52L8	TATA-box	TATAAAA	1122	7	-	Pisum sativum	core promoter element around -30 of transcription start
5L52L8	TATA-box	TATAAA	1123	6	-	Helianthus annuus	core promoter element around -30 of transcription start
5L52L8	TATA-box	TATAA	1124	5	-	Arabidopsis thaliana	core promoter element around -30 of transcription start
5L52L8	TATA-box	TATA	1125	4	-	Arabidopsis thaliana	core promoter element around -30 of transcription start
5L52L8	TATA-box	TATAA	1162	5	-	Arabidopsis thaliana	core promoter element around -30 of transcription start
5L52L8	TATA-box	TATA	1163	4	-	Arabidopsis thaliana	core promoter element around -30 of transcription start
5L52L8	TATA-box	TACATAAA	1211	8	-	Oryza sativa	core promoter element around -30 of transcription start
5L52L8	TATA-box	TATACA	1215	6	-	Helianthus annuus	core promoter element around -30 of transcription start
5L52L8	TATA-box	TATA	1217	4	-	Arabidopsis thaliana	core promoter element around -30 of transcription start
5L52L8	TATA-box	TACAAAA	1302	7	-	Oryza sativa	core promoter element around -30 of transcription start
5L52L8	TATA-box	ATATAT	1313	6	-	Brassica napus	core promoter element around -30 of transcription start
5L52L8	TATA-box	TATA	1314	4	-	Arabidopsis thaliana	core promoter element around -30 of transcription start
5L52L8	TATA-box	ATTATA	1405	6	+	Brassica napus	core promoter element around -30 of transcription start
5L52L8	TATA-box	TATATAA	1406	7	-	Arabidopsis thaliana	core promoter element around -30 of transcription start
5L52L8	TATA-box	TATATA	1407	6	-	Arabidopsis thaliana	core promoter element around -30 of transcription start
5L52L8	TATA-box	ATATAT	1408	6	-	Brassica napus	core promoter element around -30 of transcription start
5L52L8	TATA-box	TATA	1409	4	-	Arabidopsis thaliana	core promoter element around -30 of transcription start
5L52L8	TATA-box	ATATAT	1467	6	-	Brassica napus	core promoter element around -30 of transcription start
5L52L8	TATA-box	TATA	1468	4	-	Arabidopsis thaliana	core promoter element around -30 of transcription start
5L52L8	TATA-box	TATA	1566	4	-	Arabidopsis thaliana	core promoter element around -30 of transcription start
5L52L8	TATA-box	ccTATAAAaa	1571	9	-	Arabidopsis thaliana	core promoter element around -30 of transcription start
5L52L8	TATA-box	TATA	1602	4	-	Arabidopsis thaliana	core promoter element around -30 of transcription start
5L52L8	TATA-box	TATAA	1632	5	-	Arabidopsis thaliana	core promoter element around -30 of transcription start
5L52L8	TATA-box	TATA	1633	4	-	Arabidopsis thaliana	core promoter element around -30 of transcription start
5L52L8	TATA-box	TATA	1664	4	-	Arabidopsis thaliana	core promoter element around -30 of transcription start
5L52L8	TATA-box	TATAA	1775	5	-	Arabidopsis thaliana	core promoter element around -30 of transcription start
5L52L8	TATA-box	TATA	1776	4	-	Arabidopsis thaliana	core promoter element around -30 of transcription start
7U0T6N	TATA-box	TATA	11	4	+	Arabidopsis thaliana	core promoter element around -30 of transcription start
7U0T6N	TATA-box	TATATAA	16	7	-	Arabidopsis thaliana	core promoter element around -30 of transcription start
7U0T6N	TATA-box	TATATA	17	6	+	Arabidopsis thaliana	core promoter element around -30 of transcription start
7U0T6N	TATA-box	TATA	19	4	+	Arabidopsis thaliana	core promoter element around -30 of transcription start
7U0T6N	TATA-box	ATATAA	33	6	+	Brassica oleracea	core promoter element around -30 of transcription start
7U0T6N	TATA-box	TATA	34	4	+	Arabidopsis thaliana	core promoter element around -30 of transcription start
7U0T6N	TATA-box	taTATAAAtc	85	9	-	Arabidopsis thaliana	core promoter element around -30 of transcription start
7U0T6N	TATA-box	TATACA	89	6	-	Helianthus annuus	core promoter element around -30 of transcription start
7U0T6N	TATA-box	TATA	91	4	+	Arabidopsis thaliana	core promoter element around -30 of transcription start
7U0T6N	TATA-box	TACATAAA	253	8	+	Oryza sativa	core promoter element around -30 of transcription start
7U0T6N	TATA-box	TATA	264	4	+	Arabidopsis thaliana	core promoter element around -30 of transcription start
7U0T6N	TATA-box	TATAAA	454	6	-	Helianthus annuus	core promoter element around -30 of transcription start
7U0T6N	TATA-box	TATAA	455	5	-	Arabidopsis thaliana	core promoter element around -30 of transcription start
7U0T6N	TATA-box	TATA	456	4	+	Arabidopsis thaliana	core promoter element around -30 of transcription start
7U0T6N	TATA-box	TATAAA	668	6	-	Helianthus annuus	core promoter element around -30 of transcription start
7U0T6N	TATA-box	TATAA	669	5	-	Arabidopsis thaliana	core promoter element around -30 of transcription start
7U0T6N	TATA-box	TATA	670	4	+	Arabidopsis thaliana	core promoter element around -30 of transcription start
7U0T6N	TATA-box	ATATAT	741	6	+	Brassica napus	core promoter element around -30 of transcription start
7U0T6N	TATA-box	TATA	742	4	+	Arabidopsis thaliana	core promoter element around -30 of transcription start
7U0T6N	TATA-box	ATTATA	1101	6	+	Brassica napus	core promoter element around -30 of transcription start
7U0T6N	TATA-box	TATATAA	1102	7	-	Arabidopsis thaliana	core promoter element around -30 of transcription start
7U0T6N	TATA-box	TATATA	1103	6	-	Arabidopsis thaliana	core promoter element around -30 of transcription start
7U0T6N	TATA-box	ATATAT	1104	6	-	Brassica napus	core promoter element around -30 of transcription start
7U0T6N	TATA-box	TATA	1105	4	-	Arabidopsis thaliana	core promoter element around -30 of transcription start
7U0T6N	TATA-box	ATATAA	1111	6	+	Brassica oleracea	core promoter element around -30 of transcription start
7U0T6N	TATA-box	TATA	1112	4	-	Arabidopsis thaliana	core promoter element around -30 of transcription start
7U0T6N	TATA-box	TATA	1138	4	-	Arabidopsis thaliana	core promoter element around -30 of transcription start
7U0T6N	TATA-box	TATA	1188	4	-	Arabidopsis thaliana	core promoter element around -30 of transcription start
7U0T6N	TATA-box	taTATAAAg	1344	9	-	Lycopersicon esculentum	core promoter element around -30 of transcription start
7U0T6N	TATA-box	TATAAA	1345	6	-	Helianthus annuus	core promoter element around -30 of transcription start
7U0T6N	TATA-box	TATATAA	1346	7	-	Arabidopsis thaliana	core promoter element around -30 of transcription start
7U0T6N	TATA-box	TATATA	1347	6	-	Arabidopsis thaliana	core promoter element around -30 of transcription start
7U0T6N	TATA-box	ATATAA	1348	6	+	Brassica oleracea	core promoter element around -30 of transcription start
7U0T6N	TATA-box	TATA	1349	4	-	Arabidopsis thaliana	core promoter element around -30 of transcription start
7U0T6N	TATA-box	TATTTAAA	1383	8	+	Arabidopsis thaliana	core promoter element around -30 of transcription start
7U0T6N	TATA-box	TATTTAAA	1592	8	-	Arabidopsis thaliana	core promoter element around -30 of transcription start
7U0T6N	TATA-box	ATTATA	1611	6	+	Brassica napus	core promoter element around -30 of transcription start
7U0T6N	TATA-box	TATAA	1612	5	-	Arabidopsis thaliana	core promoter element around -30 of transcription start
7U0T6N	TATA-box	TATA	1613	4	-	Arabidopsis thaliana	core promoter element around -30 of transcription start
7U0T6N	TATA-box	ATTATA	1625	6	+	Brassica napus	core promoter element around -30 of transcription start
7U0T6N	TATA-box	TATAA	1626	5	-	Arabidopsis thaliana	core promoter element around -30 of transcription start
7U0T6N	TATA-box	TATA	1627	4	-	Arabidopsis thaliana	core promoter element around -30 of transcription start
7U0T6N	TATA-box	ATATAT	1643	6	-	Brassica napus	core promoter element around -30 of transcription start
7U0T6N	TATA-box	TATA	1644	4	-	Arabidopsis thaliana	core promoter element around -30 of transcription start
7U0T6N	TATA-box	ATATAT	1663	6	-	Brassica napus	core promoter element around -30 of transcription start
7U0T6N	TATA-box	TATATA	1664	6	-	Arabidopsis thaliana	core promoter element around -30 of transcription start
7U0T6N	TATA-box	ATATAA	1665	6	+	Brassica oleracea	core promoter element around -30 of transcription start
7U0T6N	TATA-box	TATA	1666	4	-	Arabidopsis thaliana	core promoter element around -30 of transcription start
7U0T6N	TATA-box	TAAAGATT	1682	8	-	Arabidopsis thaliana	core promoter element around -30 of transcription start
7U0T6N	TATA-box	ATATAA	1818	6	+	Brassica oleracea	core promoter element around -30 of transcription start
7U0T6N	TATA-box	TATA	1819	4	-	Arabidopsis thaliana	core promoter element around -30 of transcription start
7U0T6N	TATA-box	TATATTTATATTT	1822	13	-	Avena sativa	core promoter element around -30 of transcription start
7U0T6N	TATA-box	ATATAA	1824	6	+	Brassica oleracea	core promoter element around -30 of transcription start
7U0T6N	TATA-box	TATA	1825	4	-	Arabidopsis thaliana	core promoter element around -30 of transcription start
7U0T6N	TATA-box	TATATTTATATTT	1828	12	-	Avena sativa	core promoter element around -30 of transcription start
7U0T6N	TATA-box	ATATAA	1830	6	+	Brassica oleracea	core promoter element around -30 of transcription start
7U0T6N	TATA-box	TATA	1831	4	-	Arabidopsis thaliana	core promoter element around -30 of transcription start
8W91IE	TATA-box	ATTATA	183	6	+	Brassica napus	core promoter element around -30 of transcription start
8W91IE	TATA-box	TATAA	184	5	-	Arabidopsis thaliana	core promoter element around -30 of transcription start
8W91IE	TATA-box	TATA	185	4	+	Arabidopsis thaliana	core promoter element around -30 of transcription start
8W91IE	TATA-box	TATA	726	4	+	Arabidopsis thaliana	core promoter element around -30 of transcription start
8W91IE	TATA-box	TATAAAA	914	7	-	Pisum sativum	core promoter element around -30 of transcription start
8W91IE	TATA-box	TATAAA	915	6	-	Helianthus annuus	core promoter element around -30 of transcription start
8W91IE	TATA-box	TATAA	916	5	-	Arabidopsis thaliana	core promoter element around -30 of transcription start
8W91IE	TATA-box	TATA	917	4	+	Arabidopsis thaliana	core promoter element around -30 of transcription start
8W91IE	TATA-box	TACAAAA	963	7	-	Oryza sativa	core promoter element around -30 of transcription start
8W91IE	TATA-box	TACAAAA	1183	7	+	Oryza sativa	core promoter element around -30 of transcription start
8W91IE	TATA-box	TATTTAAA	1286	8	+	Arabidopsis thaliana	core promoter element around -30 of transcription start
8W91IE	TATA-box	TATATA	1426	6	-	Arabidopsis thaliana	core promoter element around -30 of transcription start
8W91IE	TATA-box	ATATAA	1427	6	+	Brassica oleracea	core promoter element around -30 of transcription start
8W91IE	TATA-box	TATA	1428	4	-	Arabidopsis thaliana	core promoter element around -30 of transcription start
8W91IE	TATA-box	TATA	1685	4	-	Arabidopsis thaliana	core promoter element around -30 of transcription start
8W91IE	TATA-box	TACAAAA	1893	7	-	Oryza sativa	core promoter element around -30 of transcription start
AZU29N	TATA-box	TATAA	11	5	-	Arabidopsis thaliana	core promoter element around -30 of transcription start
AZU29N	TATA-box	TATA	12	4	+	Arabidopsis thaliana	core promoter element around -30 of transcription start
AZU29N	TATA-box	TATA	318	4	+	Arabidopsis thaliana	core promoter element around -30 of transcription start
AZU29N	TATA-box	TATACA	404	6	-	Helianthus annuus	core promoter element around -30 of transcription start
AZU29N	TATA-box	TATA	406	4	+	Arabidopsis thaliana	core promoter element around -30 of transcription start
AZU29N	TATA-box	TATAAA	412	6	-	Helianthus annuus	core promoter element around -30 of transcription start
AZU29N	TATA-box	TATAA	413	5	-	Arabidopsis thaliana	core promoter element around -30 of transcription start
AZU29N	TATA-box	TATA	414	4	+	Arabidopsis thaliana	core promoter element around -30 of transcription start
AZU29N	TATA-box	TACAAAA	452	7	+	Oryza sativa	core promoter element around -30 of transcription start
AZU29N	TATA-box	taTATAAAtc	523	9	-	Arabidopsis thaliana	core promoter element around -30 of transcription start
AZU29N	TATA-box	TATAAAT	524	7	-	Brassica juncea	core promoter element around -30 of transcription start
AZU29N	TATA-box	TATAAA	525	6	-	Helianthus annuus	core promoter element around -30 of transcription start
AZU29N	TATA-box	TATAA	526	5	-	Arabidopsis thaliana	core promoter element around -30 of transcription start
AZU29N	TATA-box	TATA	527	4	+	Arabidopsis thaliana	core promoter element around -30 of transcription start
AZU29N	TATA-box	TATAAAA	635	7	-	Pisum sativum	core promoter element around -30 of transcription start
AZU29N	TATA-box	TATAAA	636	6	-	Helianthus annuus	core promoter element around -30 of transcription start
AZU29N	TATA-box	TATATAA	637	7	-	Arabidopsis thaliana	core promoter element around -30 of transcription start
AZU29N	TATA-box	TATATA	638	6	+	Arabidopsis thaliana	core promoter element around -30 of transcription start
AZU29N	TATA-box	ATATAA	639	6	+	Brassica oleracea	core promoter element around -30 of transcription start
AZU29N	TATA-box	TATA	640	4	+	Arabidopsis thaliana	core promoter element around -30 of transcription start
AZU29N	TATA-box	TATTTAAA	647	8	+	Arabidopsis thaliana	core promoter element around -30 of transcription start
AZU29N	TATA-box	TATTTAAA	649	8	-	Arabidopsis thaliana	core promoter element around -30 of transcription start
AZU29N	TATA-box	TATA	655	4	+	Arabidopsis thaliana	core promoter element around -30 of transcription start
AZU29N	TATA-box	ATATAA	694	6	+	Brassica oleracea	core promoter element around -30 of transcription start
AZU29N	TATA-box	TATA	695	4	+	Arabidopsis thaliana	core promoter element around -30 of transcription start
AZU29N	TATA-box	TATA	791	4	+	Arabidopsis thaliana	core promoter element around -30 of transcription start
AZU29N	TATA-box	TATAA	801	5	-	Arabidopsis thaliana	core promoter element around -30 of transcription start
AZU29N	TATA-box	TATA	802	4	+	Arabidopsis thaliana	core promoter element around -30 of transcription start
AZU29N	TATA-box	ATTATA	832	6	+	Brassica napus	core promoter element around -30 of transcription start
AZU29N	TATA-box	TATAA	833	5	-	Arabidopsis thaliana	core promoter element around -30 of transcription start
AZU29N	TATA-box	TATA	834	4	+	Arabidopsis thaliana	core promoter element around -30 of transcription start
AZU29N	TATA-box	ccTATAAAaa	856	9	+	Arabidopsis thaliana	core promoter element around -30 of transcription start
AZU29N	TATA-box	TATAA	857	5	-	Arabidopsis thaliana	core promoter element around -30 of transcription start
AZU29N	TATA-box	TATA	858	4	+	Arabidopsis thaliana	core promoter element around -30 of transcription start
AZU29N	TATA-box	TATA	870	4	+	Arabidopsis thaliana	core promoter element around -30 of transcription start
AZU29N	TATA-box	TATA	879	4	+	Arabidopsis thaliana	core promoter element around -30 of transcription start
AZU29N	TATA-box	TATTTAAA	914	8	-	Arabidopsis thaliana	core promoter element around -30 of transcription start
AZU29N	TATA-box	TATAAAT	923	7	-	Brassica juncea	core promoter element around -30 of transcription start
AZU29N	TATA-box	TATAAA	924	6	-	Helianthus annuus	core promoter element around -30 of transcription start
AZU29N	TATA-box	TATAA	925	5	-	Arabidopsis thaliana	core promoter element around -30 of transcription start
AZU29N	TATA-box	TATA	926	4	+	Arabidopsis thaliana	core promoter element around -30 of transcription start
AZU29N	TATA-box	TATAAAA	941	7	-	Pisum sativum	core promoter element around -30 of transcription start
AZU29N	TATA-box	TATAAA	942	6	-	Helianthus annuus	core promoter element around -30 of transcription start
AZU29N	TATA-box	TATAA	943	5	-	Arabidopsis thaliana	core promoter element around -30 of transcription start
AZU29N	TATA-box	TATA	944	4	+	Arabidopsis thaliana	core promoter element around -30 of transcription start
AZU29N	TATA-box	ATTATA	952	6	+	Brassica napus	core promoter element around -30 of transcription start
AZU29N	TATA-box	TATAA	953	5	-	Arabidopsis thaliana	core promoter element around -30 of transcription start
AZU29N	TATA-box	TATA	954	4	+	Arabidopsis thaliana	core promoter element around -30 of transcription start
AZU29N	TATA-box	ATATAA	971	6	+	Brassica oleracea	core promoter element around -30 of transcription start
AZU29N	TATA-box	TATA	972	4	+	Arabidopsis thaliana	core promoter element around -30 of transcription start
AZU29N	TATA-box	TATTTAAA	1010	8	+	Arabidopsis thaliana	core promoter element around -30 of transcription start
AZU29N	TATA-box	TATAAAA	1049	7	-	Pisum sativum	core promoter element around -30 of transcription start
AZU29N	TATA-box	TATAAA	1050	6	-	Helianthus annuus	core promoter element around -30 of transcription start
AZU29N	TATA-box	TATAA	1051	5	-	Arabidopsis thaliana	core promoter element around -30 of transcription start
AZU29N	TATA-box	TATA	1052	4	-	Arabidopsis thaliana	core promoter element around -30 of transcription start
AZU29N	TATA-box	ATATAA	1056	6	+	Brassica oleracea	core promoter element around -30 of transcription start
AZU29N	TATA-box	TATA	1057	4	-	Arabidopsis thaliana	core promoter element around -30 of transcription start
AZU29N	TATA-box	TATAAAA	1095	7	-	Pisum sativum	core promoter element around -30 of transcription start
AZU29N	TATA-box	TATAAA	1096	6	-	Helianthus annuus	core promoter element around -30 of transcription start
AZU29N	TATA-box	TATAA	1097	5	-	Arabidopsis thaliana	core promoter element around -30 of transcription start
AZU29N	TATA-box	TATA	1098	4	-	Arabidopsis thaliana	core promoter element around -30 of transcription start
AZU29N	TATA-box	TATAAATA	1128	8	-	Daucus carota	core promoter element around -30 of transcription start
AZU29N	TATA-box	TATAAAT	1129	7	-	Brassica juncea	core promoter element around -30 of transcription start
AZU29N	TATA-box	TATAAA	1130	6	-	Helianthus annuus	core promoter element around -30 of transcription start
AZU29N	TATA-box	TATAA	1131	5	-	Arabidopsis thaliana	core promoter element around -30 of transcription start
AZU29N	TATA-box	TATA	1132	4	-	Arabidopsis thaliana	core promoter element around -30 of transcription start
AZU29N	TATA-box	ccTATAAAaa	1199	9	-	Arabidopsis thaliana	core promoter element around -30 of transcription start
AZU29N	TATA-box	TATAAAA	1200	7	-	Pisum sativum	core promoter element around -30 of transcription start
AZU29N	TATA-box	TATAAA	1201	6	-	Helianthus annuus	core promoter element around -30 of transcription start
AZU29N	TATA-box	TATAA	1202	5	-	Arabidopsis thaliana	core promoter element around -30 of transcription start
AZU29N	TATA-box	TATA	1203	4	-	Arabidopsis thaliana	core promoter element around -30 of transcription start
AZU29N	TATA-box	ATTATA	1301	6	+	Brassica napus	core promoter element around -30 of transcription start
AZU29N	TATA-box	TATATAA	1302	7	-	Arabidopsis thaliana	core promoter element around -30 of transcription start
AZU29N	TATA-box	TATATA	1303	6	-	Arabidopsis thaliana	core promoter element around -30 of transcription start
AZU29N	TATA-box	ATATAA	1304	6	+	Brassica oleracea	core promoter element around -30 of transcription start
AZU29N	TATA-box	TATA	1305	4	-	Arabidopsis thaliana	core promoter element around -30 of transcription start
AZU29N	TATA-box	ATTATA	1330	6	+	Brassica napus	core promoter element around -30 of transcription start
AZU29N	TATA-box	TATAA	1331	5	-	Arabidopsis thaliana	core promoter element around -30 of transcription start
AZU29N	TATA-box	TATATTTATATTT	1332	12	+	Avena sativa	core promoter element around -30 of transcription start
AZU29N	TATA-box	TATTTAAA	1334	8	+	Arabidopsis thaliana	core promoter element around -30 of transcription start
AZU29N	TATA-box	ATATAT	1369	6	-	Brassica napus	core promoter element around -30 of transcription start
AZU29N	TATA-box	TATATA	1370	6	-	Arabidopsis thaliana	core promoter element around -30 of transcription start
AZU29N	TATA-box	ATATAA	1371	6	+	Brassica oleracea	core promoter element around -30 of transcription start
AZU29N	TATA-box	TATA	1372	4	-	Arabidopsis thaliana	core promoter element around -30 of transcription start
AZU29N	TATA-box	TATAAAT	1379	7	-	Brassica juncea	core promoter element around -30 of transcription start
AZU29N	TATA-box	TATAAA	1380	6	-	Helianthus annuus	core promoter element around -30 of transcription start
AZU29N	TATA-box	TATAA	1381	5	-	Arabidopsis thaliana	core promoter element around -30 of transcription start
AZU29N	TATA-box	TATA	1382	4	-	Arabidopsis thaliana	core promoter element around -30 of transcription start
AZU29N	TATA-box	TACAAAA	1396	7	-	Oryza sativa	core promoter element around -30 of transcription start
AZU29N	TATA-box	TATA	1416	4	-	Arabidopsis thaliana	core promoter element around -30 of transcription start
AZU29N	TATA-box	TATAA	1423	5	-	Arabidopsis thaliana	core promoter element around -30 of transcription start
AZU29N	TATA-box	TATA	1424	4	-	Arabidopsis thaliana	core promoter element around -30 of transcription start
AZU29N	TATA-box	ATTATA	1430	6	+	Brassica napus	core promoter element around -30 of transcription start
AZU29N	TATA-box	TATAA	1431	5	-	Arabidopsis thaliana	core promoter element around -30 of transcription start
AZU29N	TATA-box	TATA	1432	4	-	Arabidopsis thaliana	core promoter element around -30 of transcription start
AZU29N	TATA-box	TATAAA	1494	6	-	Helianthus annuus	core promoter element around -30 of transcription start
AZU29N	TATA-box	TATAA	1495	5	-	Arabidopsis thaliana	core promoter element around -30 of transcription start
AZU29N	TATA-box	TATA	1496	4	-	Arabidopsis thaliana	core promoter element around -30 of transcription start
AZU29N	TATA-box	TATA	1510	4	-	Arabidopsis thaliana	core promoter element around -30 of transcription start
BAEJ4E	TATA-box	TATA	180	4	+	Arabidopsis thaliana	core promoter element around -30 of transcription start
BAEJ4E	TATA-box	TATAAA	187	6	-	Helianthus annuus	core promoter element around -30 of transcription start
BAEJ4E	TATA-box	TATATAA	188	7	-	Arabidopsis thaliana	core promoter element around -30 of transcription start
BAEJ4E	TATA-box	TATATA	189	6	+	Arabidopsis thaliana	core promoter element around -30 of transcription start
BAEJ4E	TATA-box	ATATAT	190	6	+	Brassica napus	core promoter element around -30 of transcription start
BAEJ4E	TATA-box	TATA	191	4	+	Arabidopsis thaliana	core promoter element around -30 of transcription start
BAEJ4E	TATA-box	TATA	450	4	+	Arabidopsis thaliana	core promoter element around -30 of transcription start
BAEJ4E	TATA-box	TATATA	483	6	+	Arabidopsis thaliana	core promoter element around -30 of transcription start
BAEJ4E	TATA-box	ATATAA	484	6	+	Brassica oleracea	core promoter element around -30 of transcription start
BAEJ4E	TATA-box	TATA	485	4	+	Arabidopsis thaliana	core promoter element around -30 of transcription start
BAEJ4E	TATA-box	TATA	508	4	+	Arabidopsis thaliana	core promoter element around -30 of transcription start
BAEJ4E	TATA-box	TACAAAA	667	7	-	Oryza sativa	core promoter element around -30 of transcription start
BAEJ4E	TATA-box	TATA	743	4	+	Arabidopsis thaliana	core promoter element around -30 of transcription start
BAEJ4E	TATA-box	TATA	834	4	+	Arabidopsis thaliana	core promoter element around -30 of transcription start
BAEJ4E	TATA-box	TATAAA	898	6	-	Helianthus annuus	core promoter element around -30 of transcription start
BAEJ4E	TATA-box	TATAA	899	5	-	Arabidopsis thaliana	core promoter element around -30 of transcription start
BAEJ4E	TATA-box	TATA	900	4	+	Arabidopsis thaliana	core promoter element around -30 of transcription start
BAEJ4E	TATA-box	ATATAA	1136	6	+	Brassica oleracea	core promoter element around -30 of transcription start
BAEJ4E	TATA-box	TATA	1137	4	-	Arabidopsis thaliana	core promoter element around -30 of transcription start
BAEJ4E	TATA-box	TATA	1149	4	-	Arabidopsis thaliana	core promoter element around -30 of transcription start
BAEJ4E	TATA-box	TATA	1192	4	-	Arabidopsis thaliana	core promoter element around -30 of transcription start
BAEJ4E	TATA-box	TATA	1217	4	-	Arabidopsis thaliana	core promoter element around -30 of transcription start
BAEJ4E	TATA-box	ATATAA	1482	6	+	Brassica oleracea	core promoter element around -30 of transcription start
BAEJ4E	TATA-box	TATA	1483	4	-	Arabidopsis thaliana	core promoter element around -30 of transcription start
BAEJ4E	TATA-box	TATAAATA	1513	8	-	Daucus carota	core promoter element around -30 of transcription start
BAEJ4E	TATA-box	TATAAAT	1514	7	-	Brassica juncea	core promoter element around -30 of transcription start
BAEJ4E	TATA-box	TATAAA	1515	6	-	Helianthus annuus	core promoter element around -30 of transcription start
BAEJ4E	TATA-box	TATAA	1516	5	-	Arabidopsis thaliana	core promoter element around -30 of transcription start
BAEJ4E	TATA-box	TATA	1517	4	-	Arabidopsis thaliana	core promoter element around -30 of transcription start
BAEJ4E	TATA-box	TATA	1638	4	-	Arabidopsis thaliana	core promoter element around -30 of transcription start
BAEJ4E	TATA-box	TATA	1696	4	-	Arabidopsis thaliana	core promoter element around -30 of transcription start
BAEJ4E	TATA-box	TATACA	1755	6	-	Helianthus annuus	core promoter element around -30 of transcription start
BAEJ4E	TATA-box	TATA	1757	4	-	Arabidopsis thaliana	core promoter element around -30 of transcription start
BAEJ4E	TATA-box	ATATAA	1832	6	+	Brassica oleracea	core promoter element around -30 of transcription start
BAEJ4E	TATA-box	TATA	1833	4	-	Arabidopsis thaliana	core promoter element around -30 of transcription start
BAEJ4E	TATA-box	TATAAAT	1881	7	-	Brassica juncea	core promoter element around -30 of transcription start
BAEJ4E	TATA-box	TATAAA	1882	6	-	Helianthus annuus	core promoter element around -30 of transcription start
BAEJ4E	TATA-box	TATAA	1883	5	-	Arabidopsis thaliana	core promoter element around -30 of transcription start
BAEJ4E	TATA-box	TATA	1884	4	-	Arabidopsis thaliana	core promoter element around -30 of transcription start
CA7A2G	TATA-box	TATA	81	4	+	Arabidopsis thaliana	core promoter element around -30 of transcription start
CA7A2G	TATA-box	TATA	200	4	+	Arabidopsis thaliana	core promoter element around -30 of transcription start
CA7A2G	TATA-box	ATTATA	1329	6	+	Brassica napus	core promoter element around -30 of transcription start
CA7A2G	TATA-box	TATATAA	1330	7	-	Arabidopsis thaliana	core promoter element around -30 of transcription start
CA7A2G	TATA-box	TATATA	1331	6	-	Arabidopsis thaliana	core promoter element around -30 of transcription start
CA7A2G	TATA-box	ATATAT	1332	6	-	Brassica napus	core promoter element around -30 of transcription start
CA7A2G	TATA-box	TATA	1333	4	-	Arabidopsis thaliana	core promoter element around -30 of transcription start
CA7A2G	TATA-box	TATA	1584	4	-	Arabidopsis thaliana	core promoter element around -30 of transcription start
CA7A2G	TATA-box	TATA	1642	4	-	Arabidopsis thaliana	core promoter element around -30 of transcription start
CA7A2G	TATA-box	TATA	1743	4	-	Arabidopsis thaliana	core promoter element around -30 of transcription start
CA7A2G	TATA-box	TATA	1891	4	-	Arabidopsis thaliana	core promoter element around -30 of transcription start
D1YXCG	TATA-box	TATAAA	129	6	-	Helianthus annuus	core promoter element around -30 of transcription start
D1YXCG	TATA-box	TATAA	130	5	-	Arabidopsis thaliana	core promoter element around -30 of transcription start
D1YXCG	TATA-box	TATA	131	4	+	Arabidopsis thaliana	core promoter element around -30 of transcription start
D1YXCG	TATA-box	TACAAAA	661	7	-	Oryza sativa	core promoter element around -30 of transcription start
D1YXCG	TATA-box	TACAAAA	851	7	-	Oryza sativa	core promoter element around -30 of transcription start
D1YXCG	TATA-box	TATA	895	4	+	Arabidopsis thaliana	core promoter element around -30 of transcription start
D1YXCG	TATA-box	TATAAAT	1009	7	-	Brassica juncea	core promoter element around -30 of transcription start
D1YXCG	TATA-box	TATAAA	1010	6	-	Helianthus annuus	core promoter element around -30 of transcription start
D1YXCG	TATA-box	TATAA	1011	5	-	Arabidopsis thaliana	core promoter element around -30 of transcription start
D1YXCG	TATA-box	TATA	1012	4	-	Arabidopsis thaliana	core promoter element around -30 of transcription start
D1YXCG	TATA-box	TATAAA	1032	6	-	Helianthus annuus	core promoter element around -30 of transcription start
D1YXCG	TATA-box	TATAA	1033	5	-	Arabidopsis thaliana	core promoter element around -30 of transcription start
D1YXCG	TATA-box	TATA	1034	4	-	Arabidopsis thaliana	core promoter element around -30 of transcription start
D1YXCG	TATA-box	ATTATA	1051	6	+	Brassica napus	core promoter element around -30 of transcription start
D1YXCG	TATA-box	TATAA	1052	5	-	Arabidopsis thaliana	core promoter element around -30 of transcription start
D1YXCG	TATA-box	TATA	1053	4	-	Arabidopsis thaliana	core promoter element around -30 of transcription start
D1YXCG	TATA-box	TATAAAT	1073	7	-	Brassica juncea	core promoter element around -30 of transcription start
D1YXCG	TATA-box	TATAAA	1074	6	-	Helianthus annuus	core promoter element around -30 of transcription start
D1YXCG	TATA-box	TATAA	1075	5	-	Arabidopsis thaliana	core promoter element around -30 of transcription start
D1YXCG	TATA-box	TATA	1076	4	-	Arabidopsis thaliana	core promoter element around -30 of transcription start
D1YXCG	TATA-box	ATTATA	1152	6	+	Brassica napus	core promoter element around -30 of transcription start
D1YXCG	TATA-box	TATAA	1153	5	-	Arabidopsis thaliana	core promoter element around -30 of transcription start
D1YXCG	TATA-box	TATA	1154	4	-	Arabidopsis thaliana	core promoter element around -30 of transcription start
D1YXCG	TATA-box	ATATAA	1165	6	+	Brassica oleracea	core promoter element around -30 of transcription start
D1YXCG	TATA-box	TATA	1166	4	-	Arabidopsis thaliana	core promoter element around -30 of transcription start
D1YXCG	TATA-box	TACAAAA	1205	7	+	Oryza sativa	core promoter element around -30 of transcription start
D1YXCG	TATA-box	TATTTAAA	1249	8	+	Arabidopsis thaliana	core promoter element around -30 of transcription start
D1YXCG	TATA-box	ccTATAAAaa	1269	9	+	Arabidopsis thaliana	core promoter element around -30 of transcription start
D1YXCG	TATA-box	ATATAA	1270	6	+	Brassica oleracea	core promoter element around -30 of transcription start
D1YXCG	TATA-box	TATA	1271	4	-	Arabidopsis thaliana	core promoter element around -30 of transcription start
D1YXCG	TATA-box	ATATAT	1279	6	-	Brassica napus	core promoter element around -30 of transcription start
D1YXCG	TATA-box	TATATA	1280	6	-	Arabidopsis thaliana	core promoter element around -30 of transcription start
D1YXCG	TATA-box	ATATAA	1281	6	+	Brassica oleracea	core promoter element around -30 of transcription start
D1YXCG	TATA-box	TATA	1282	4	-	Arabidopsis thaliana	core promoter element around -30 of transcription start
D1YXCG	TATA-box	ATATAA	1289	6	+	Brassica oleracea	core promoter element around -30 of transcription start
D1YXCG	TATA-box	TATA	1290	4	-	Arabidopsis thaliana	core promoter element around -30 of transcription start
D1YXCG	TATA-box	ATATAT	1297	6	-	Brassica napus	core promoter element around -30 of transcription start
D1YXCG	TATA-box	TATA	1298	4	-	Arabidopsis thaliana	core promoter element around -30 of transcription start
D1YXCG	TATA-box	TATATA	1321	6	-	Arabidopsis thaliana	core promoter element around -30 of transcription start
D1YXCG	TATA-box	ATATAT	1322	6	-	Brassica napus	core promoter element around -30 of transcription start
D1YXCG	TATA-box	TATATA	1323	6	-	Arabidopsis thaliana	core promoter element around -30 of transcription start
D1YXCG	TATA-box	ATATAT	1324	6	-	Brassica napus	core promoter element around -30 of transcription start
D1YXCG	TATA-box	TATA	1325	4	-	Arabidopsis thaliana	core promoter element around -30 of transcription start
D1YXCG	TATA-box	TATATA	1331	6	-	Arabidopsis thaliana	core promoter element around -30 of transcription start
D1YXCG	TATA-box	TATA	1333	4	-	Arabidopsis thaliana	core promoter element around -30 of transcription start
D1YXCG	TATA-box	ATATAT	1340	6	-	Brassica napus	core promoter element around -30 of transcription start
D1YXCG	TATA-box	TATATA	1341	6	-	Arabidopsis thaliana	core promoter element around -30 of transcription start
D1YXCG	TATA-box	ATATAA	1342	6	+	Brassica oleracea	core promoter element around -30 of transcription start
D1YXCG	TATA-box	TATA	1343	4	-	Arabidopsis thaliana	core promoter element around -30 of transcription start
D1YXCG	TATA-box	ATATAA	1347	6	+	Brassica oleracea	core promoter element around -30 of transcription start
D1YXCG	TATA-box	TATA	1348	4	-	Arabidopsis thaliana	core promoter element around -30 of transcription start
D1YXCG	TATA-box	TATAAAA	1383	7	-	Pisum sativum	core promoter element around -30 of transcription start
D1YXCG	TATA-box	TATAAA	1384	6	-	Helianthus annuus	core promoter element around -30 of transcription start
D1YXCG	TATA-box	TATATAA	1385	7	-	Arabidopsis thaliana	core promoter element around -30 of transcription start
D1YXCG	TATA-box	TATATA	1386	6	-	Arabidopsis thaliana	core promoter element around -30 of transcription start
D1YXCG	TATA-box	ATATAT	1387	6	-	Brassica napus	core promoter element around -30 of transcription start
D1YXCG	TATA-box	TATATA	1388	6	-	Arabidopsis thaliana	core promoter element around -30 of transcription start
D1YXCG	TATA-box	ATATAA	1389	6	+	Brassica oleracea	core promoter element around -30 of transcription start
D1YXCG	TATA-box	TATA	1390	4	-	Arabidopsis thaliana	core promoter element around -30 of transcription start
D1YXCG	TATA-box	TACAAAA	1397	7	-	Oryza sativa	core promoter element around -30 of transcription start
D1YXCG	TATA-box	TATATA	1478	6	-	Arabidopsis thaliana	core promoter element around -30 of transcription start
D1YXCG	TATA-box	ATATAT	1479	6	-	Brassica napus	core promoter element around -30 of transcription start
D1YXCG	TATA-box	TATA	1480	4	-	Arabidopsis thaliana	core promoter element around -30 of transcription start
D1YXCG	TATA-box	TATA	1509	4	-	Arabidopsis thaliana	core promoter element around -30 of transcription start
D1YXCG	TATA-box	ATTATA	1540	6	+	Brassica napus	core promoter element around -30 of transcription start
D1YXCG	TATA-box	TATAA	1541	5	-	Arabidopsis thaliana	core promoter element around -30 of transcription start
D1YXCG	TATA-box	TATA	1542	4	-	Arabidopsis thaliana	core promoter element around -30 of transcription start
D1YXCG	TATA-box	TACATAAA	1564	8	+	Oryza sativa	core promoter element around -30 of transcription start
D1YXCG	TATA-box	TATA	1656	4	-	Arabidopsis thaliana	core promoter element around -30 of transcription start
D1YXCG	TATA-box	TACAAAA	1807	7	+	Oryza sativa	core promoter element around -30 of transcription start
D1YXCG	TATA-box	taTATAAAtc	1819	9	+	Arabidopsis thaliana	core promoter element around -30 of transcription start
D1YXCG	TATA-box	ATATAA	1820	6	+	Brassica oleracea	core promoter element around -30 of transcription start
D1YXCG	TATA-box	TATA	1821	4	-	Arabidopsis thaliana	core promoter element around -30 of transcription start
D1YXCG	TATA-box	TATA	1842	4	-	Arabidopsis thaliana	core promoter element around -30 of transcription start
D1YXCG	TATA-box	ATATAA	1851	6	+	Brassica oleracea	core promoter element around -30 of transcription start
D1YXCG	TATA-box	TATA	1852	4	-	Arabidopsis thaliana	core promoter element around -30 of transcription start
G540IJ	TATA-box	TATA	178	4	+	Arabidopsis thaliana	core promoter element around -30 of transcription start
G540IJ	TATA-box	taTATAAAg	267	9	-	Lycopersicon esculentum	core promoter element around -30 of transcription start
G540IJ	TATA-box	TATAAA	268	6	-	Helianthus annuus	core promoter element around -30 of transcription start
G540IJ	TATA-box	TATATAA	269	7	-	Arabidopsis thaliana	core promoter element around -30 of transcription start
G540IJ	TATA-box	TATATA	270	6	+	Arabidopsis thaliana	core promoter element around -30 of transcription start
G540IJ	TATA-box	ATATAT	271	6	+	Brassica napus	core promoter element around -30 of transcription start
G540IJ	TATA-box	TATATA	272	6	+	Arabidopsis thaliana	core promoter element around -30 of transcription start
G540IJ	TATA-box	ATATAT	273	6	+	Brassica napus	core promoter element around -30 of transcription start
G540IJ	TATA-box	TATATA	274	6	+	Arabidopsis thaliana	core promoter element around -30 of transcription start
G540IJ	TATA-box	ATATAT	275	6	+	Brassica napus	core promoter element around -30 of transcription start
G540IJ	TATA-box	TATATA	276	6	+	Arabidopsis thaliana	core promoter element around -30 of transcription start
G540IJ	TATA-box	ATATAT	277	6	+	Brassica napus	core promoter element around -30 of transcription start
G540IJ	TATA-box	TATATA	278	6	+	Arabidopsis thaliana	core promoter element around -30 of transcription start
G540IJ	TATA-box	ATATAT	279	6	+	Brassica napus	core promoter element around -30 of transcription start
G540IJ	TATA-box	TATATA	280	6	+	Arabidopsis thaliana	core promoter element around -30 of transcription start
G540IJ	TATA-box	ATATAT	281	6	+	Brassica napus	core promoter element around -30 of transcription start
G540IJ	TATA-box	TATATA	282	6	+	Arabidopsis thaliana	core promoter element around -30 of transcription start
G540IJ	TATA-box	ATATAA	283	6	+	Brassica oleracea	core promoter element around -30 of transcription start
G540IJ	TATA-box	TATA	284	4	+	Arabidopsis thaliana	core promoter element around -30 of transcription start
G540IJ	TATA-box	ATATAA	307	6	+	Brassica oleracea	core promoter element around -30 of transcription start
G540IJ	TATA-box	TATA	308	4	+	Arabidopsis thaliana	core promoter element around -30 of transcription start
G540IJ	TATA-box	ATATAA	420	6	+	Brassica oleracea	core promoter element around -30 of transcription start
G540IJ	TATA-box	TATA	421	4	+	Arabidopsis thaliana	core promoter element around -30 of transcription start
G540IJ	TATA-box	ATTATA	435	6	+	Brassica napus	core promoter element around -30 of transcription start
G540IJ	TATA-box	TATAA	436	5	-	Arabidopsis thaliana	core promoter element around -30 of transcription start
G540IJ	TATA-box	TATA	437	4	+	Arabidopsis thaliana	core promoter element around -30 of transcription start
G540IJ	TATA-box	ATATAA	566	6	+	Brassica oleracea	core promoter element around -30 of transcription start
G540IJ	TATA-box	TATA	567	4	+	Arabidopsis thaliana	core promoter element around -30 of transcription start
G540IJ	TATA-box	ATATAT	625	6	+	Brassica napus	core promoter element around -30 of transcription start
G540IJ	TATA-box	TATA	626	4	+	Arabidopsis thaliana	core promoter element around -30 of transcription start
G540IJ	TATA-box	TATAAATA	784	8	-	Daucus carota	core promoter element around -30 of transcription start
G540IJ	TATA-box	TATAAAT	785	7	-	Brassica juncea	core promoter element around -30 of transcription start
G540IJ	TATA-box	TATAAA	786	6	-	Helianthus annuus	core promoter element around -30 of transcription start
G540IJ	TATA-box	TATAA	787	5	-	Arabidopsis thaliana	core promoter element around -30 of transcription start
G540IJ	TATA-box	TATA	788	4	+	Arabidopsis thaliana	core promoter element around -30 of transcription start
G540IJ	TATA-box	ATTATA	965	6	+	Brassica napus	core promoter element around -30 of transcription start
G540IJ	TATA-box	TATAA	966	5	-	Arabidopsis thaliana	core promoter element around -30 of transcription start
G540IJ	TATA-box	TATA	967	4	+	Arabidopsis thaliana	core promoter element around -30 of transcription start
G540IJ	TATA-box	TATAAAA	991	7	-	Pisum sativum	core promoter element around -30 of transcription start
G540IJ	TATA-box	TATAAA	992	6	-	Helianthus annuus	core promoter element around -30 of transcription start
G540IJ	TATA-box	TATAA	993	5	-	Arabidopsis thaliana	core promoter element around -30 of transcription start
G540IJ	TATA-box	TATA	994	4	+	Arabidopsis thaliana	core promoter element around -30 of transcription start
G540IJ	TATA-box	TATAAAT	1058	7	-	Brassica juncea	core promoter element around -30 of transcription start
G540IJ	TATA-box	TATAAA	1059	6	-	Helianthus annuus	core promoter element around -30 of transcription start
G540IJ	TATA-box	TATAA	1060	5	-	Arabidopsis thaliana	core promoter element around -30 of transcription start
G540IJ	TATA-box	TATA	1061	4	-	Arabidopsis thaliana	core promoter element around -30 of transcription start
G540IJ	TATA-box	TATATA	1069	6	-	Arabidopsis thaliana	core promoter element around -30 of transcription start
G540IJ	TATA-box	ATATAT	1070	6	-	Brassica napus	core promoter element around -30 of transcription start
G540IJ	TATA-box	TATA	1071	4	-	Arabidopsis thaliana	core promoter element around -30 of transcription start
G540IJ	TATA-box	TACAAAA	1093	7	+	Oryza sativa	core promoter element around -30 of transcription start
G540IJ	TATA-box	TATA	1602	4	-	Arabidopsis thaliana	core promoter element around -30 of transcription start
G540IJ	TATA-box	TATA	1628	4	-	Arabidopsis thaliana	core promoter element around -30 of transcription start
G540IJ	TATA-box	ATTATA	1837	6	+	Brassica napus	core promoter element around -30 of transcription start
G540IJ	TATA-box	TATAA	1838	5	-	Arabidopsis thaliana	core promoter element around -30 of transcription start
G540IJ	TATA-box	TATA	1839	4	-	Arabidopsis thaliana	core promoter element around -30 of transcription start
KVF40G	TATA-box	TATAA	622	5	-	Arabidopsis thaliana	core promoter element around -30 of transcription start
KVF40G	TATA-box	TATA	623	4	+	Arabidopsis thaliana	core promoter element around -30 of transcription start
KVF40G	TATA-box	taTATAAAtc	762	9	-	Arabidopsis thaliana	core promoter element around -30 of transcription start
KVF40G	TATA-box	TATAAAT	763	7	-	Brassica juncea	core promoter element around -30 of transcription start
KVF40G	TATA-box	TATAAA	764	6	-	Helianthus annuus	core promoter element around -30 of transcription start
KVF40G	TATA-box	TATAA	765	5	-	Arabidopsis thaliana	core promoter element around -30 of transcription start
KVF40G	TATA-box	TATA	766	4	+	Arabidopsis thaliana	core promoter element around -30 of transcription start
KVF40G	TATA-box	ccTATAAAaa	778	10	+	Arabidopsis thaliana	core promoter element around -30 of transcription start
KVF40G	TATA-box	TATA	780	4	+	Arabidopsis thaliana	core promoter element around -30 of transcription start
KVF40G	TATA-box	ATATAT	1032	6	-	Brassica napus	core promoter element around -30 of transcription start
KVF40G	TATA-box	TATATA	1033	6	-	Arabidopsis thaliana	core promoter element around -30 of transcription start
KVF40G	TATA-box	TATA	1035	4	-	Arabidopsis thaliana	core promoter element around -30 of transcription start
KVF40G	TATA-box	TATACA	1044	6	-	Helianthus annuus	core promoter element around -30 of transcription start
KVF40G	TATA-box	TATA	1046	4	-	Arabidopsis thaliana	core promoter element around -30 of transcription start
KVF40G	TATA-box	TATAAAA	1160	7	-	Pisum sativum	core promoter element around -30 of transcription start
KVF40G	TATA-box	TATAAA	1161	6	-	Helianthus annuus	core promoter element around -30 of transcription start
KVF40G	TATA-box	TATAA	1162	5	-	Arabidopsis thaliana	core promoter element around -30 of transcription start
KVF40G	TATA-box	TATA	1163	4	-	Arabidopsis thaliana	core promoter element around -30 of transcription start
KVF40G	TATA-box	TATATAA	1334	7	-	Arabidopsis thaliana	core promoter element around -30 of transcription start
KVF40G	TATA-box	TATATA	1335	6	-	Arabidopsis thaliana	core promoter element around -30 of transcription start
KVF40G	TATA-box	ATATAA	1336	6	+	Brassica oleracea	core promoter element around -30 of transcription start
KVF40G	TATA-box	TATA	1337	4	-	Arabidopsis thaliana	core promoter element around -30 of transcription start
KVF40G	TATA-box	TATA	1526	4	-	Arabidopsis thaliana	core promoter element around -30 of transcription start
KVF40G	TATA-box	TATA	1639	4	-	Arabidopsis thaliana	core promoter element around -30 of transcription start
KVF40G	TATA-box	TATA	1696	4	-	Arabidopsis thaliana	core promoter element around -30 of transcription start
L76SLB	TATA-box	ATTATA	3	6	+	Brassica napus	core promoter element around -30 of transcription start
L76SLB	TATA-box	TATAA	4	5	-	Arabidopsis thaliana	core promoter element around -30 of transcription start
L76SLB	TATA-box	TATA	5	4	+	Arabidopsis thaliana	core promoter element around -30 of transcription start
L76SLB	TATA-box	TACAAAA	26	7	-	Oryza sativa	core promoter element around -30 of transcription start
L76SLB	TATA-box	TATAAAA	226	7	-	Pisum sativum	core promoter element around -30 of transcription start
L76SLB	TATA-box	TATAAA	227	6	-	Helianthus annuus	core promoter element around -30 of transcription start
L76SLB	TATA-box	TATATAA	228	7	-	Arabidopsis thaliana	core promoter element around -30 of transcription start
L76SLB	TATA-box	TATATA	229	6	+	Arabidopsis thaliana	core promoter element around -30 of transcription start
L76SLB	TATA-box	ATATAT	230	6	+	Brassica napus	core promoter element around -30 of transcription start
L76SLB	TATA-box	TATATA	231	6	+	Arabidopsis thaliana	core promoter element around -30 of transcription start
L76SLB	TATA-box	ATATAT	232	6	+	Brassica napus	core promoter element around -30 of transcription start
L76SLB	TATA-box	TATA	233	4	+	Arabidopsis thaliana	core promoter element around -30 of transcription start
L76SLB	TATA-box	ATTATA	265	6	+	Brassica napus	core promoter element around -30 of transcription start
L76SLB	TATA-box	TATAA	266	5	-	Arabidopsis thaliana	core promoter element around -30 of transcription start
L76SLB	TATA-box	TATA	267	4	+	Arabidopsis thaliana	core promoter element around -30 of transcription start
L76SLB	TATA-box	ATATAT	324	6	+	Brassica napus	core promoter element around -30 of transcription start
L76SLB	TATA-box	TATA	325	4	+	Arabidopsis thaliana	core promoter element around -30 of transcription start
L76SLB	TATA-box	TACAAAA	539	7	-	Oryza sativa	core promoter element around -30 of transcription start
L76SLB	TATA-box	TATA	589	4	+	Arabidopsis thaliana	core promoter element around -30 of transcription start
L76SLB	TATA-box	TACAAAA	686	7	-	Oryza sativa	core promoter element around -30 of transcription start
L76SLB	TATA-box	ATATAT	734	6	+	Brassica napus	core promoter element around -30 of transcription start
L76SLB	TATA-box	TATATA	735	6	+	Arabidopsis thaliana	core promoter element around -30 of transcription start
L76SLB	TATA-box	TATA	737	4	+	Arabidopsis thaliana	core promoter element around -30 of transcription start
L76SLB	TATA-box	ATATAA	833	6	+	Brassica oleracea	core promoter element around -30 of transcription start
L76SLB	TATA-box	TATA	834	4	+	Arabidopsis thaliana	core promoter element around -30 of transcription start
L76SLB	TATA-box	TATTTAAA	847	8	-	Arabidopsis thaliana	core promoter element around -30 of transcription start
L76SLB	TATA-box	ATATAT	852	6	+	Brassica napus	core promoter element around -30 of transcription start
L76SLB	TATA-box	TATA	853	4	+	Arabidopsis thaliana	core promoter element around -30 of transcription start
L76SLB	TATA-box	TACAAAA	861	7	+	Oryza sativa	core promoter element around -30 of transcription start
L76SLB	TATA-box	TATA	912	4	+	Arabidopsis thaliana	core promoter element around -30 of transcription start
L76SLB	TATA-box	TATA	1044	4	-	Arabidopsis thaliana	core promoter element around -30 of transcription start
L76SLB	TATA-box	TATATA	1077	6	-	Arabidopsis thaliana	core promoter element around -30 of transcription start
L76SLB	TATA-box	ATATAA	1078	6	+	Brassica oleracea	core promoter element around -30 of transcription start
L76SLB	TATA-box	TATA	1079	4	-	Arabidopsis thaliana	core promoter element around -30 of transcription start
L76SLB	TATA-box	ATATAA	1084	6	+	Brassica oleracea	core promoter element around -30 of transcription start
L76SLB	TATA-box	TATA	1085	4	-	Arabidopsis thaliana	core promoter element around -30 of transcription start
L76SLB	TATA-box	ATATAT	1117	6	-	Brassica napus	core promoter element around -30 of transcription start
L76SLB	TATA-box	TATATA	1118	6	-	Arabidopsis thaliana	core promoter element around -30 of transcription start
L76SLB	TATA-box	ATATAT	1119	6	-	Brassica napus	core promoter element around -30 of transcription start
L76SLB	TATA-box	TATATA	1120	6	-	Arabidopsis thaliana	core promoter element around -30 of transcription start
L76SLB	TATA-box	ATATAT	1121	6	-	Brassica napus	core promoter element around -30 of transcription start
L76SLB	TATA-box	TATATA	1122	6	-	Arabidopsis thaliana	core promoter element around -30 of transcription start
L76SLB	TATA-box	ATATAT	1123	6	-	Brassica napus	core promoter element around -30 of transcription start
L76SLB	TATA-box	TATATA	1124	6	-	Arabidopsis thaliana	core promoter element around -30 of transcription start
L76SLB	TATA-box	ATATAT	1125	6	-	Brassica napus	core promoter element around -30 of transcription start
L76SLB	TATA-box	TATATA	1126	6	-	Arabidopsis thaliana	core promoter element around -30 of transcription start
L76SLB	TATA-box	ATATAT	1127	6	-	Brassica napus	core promoter element around -30 of transcription start
L76SLB	TATA-box	TATA	1128	4	-	Arabidopsis thaliana	core promoter element around -30 of transcription start
L76SLB	TATA-box	ATTATA	1131	6	+	Brassica napus	core promoter element around -30 of transcription start
L76SLB	TATA-box	TATAA	1132	5	-	Arabidopsis thaliana	core promoter element around -30 of transcription start
L76SLB	TATA-box	TATA	1133	4	-	Arabidopsis thaliana	core promoter element around -30 of transcription start
L76SLB	TATA-box	taTATAAAtc	1139	9	-	Arabidopsis thaliana	core promoter element around -30 of transcription start
L76SLB	TATA-box	TATAAAT	1140	7	-	Brassica juncea	core promoter element around -30 of transcription start
L76SLB	TATA-box	TATAAA	1141	6	-	Helianthus annuus	core promoter element around -30 of transcription start
L76SLB	TATA-box	TATATAA	1142	7	-	Arabidopsis thaliana	core promoter element around -30 of transcription start
L76SLB	TATA-box	TATATA	1143	6	-	Arabidopsis thaliana	core promoter element around -30 of transcription start
L76SLB	TATA-box	ATATAT	1144	6	-	Brassica napus	core promoter element around -30 of transcription start
L76SLB	TATA-box	TATATA	1145	6	-	Arabidopsis thaliana	core promoter element around -30 of transcription start
L76SLB	TATA-box	ATATAT	1146	6	-	Brassica napus	core promoter element around -30 of transcription start
L76SLB	TATA-box	TATATA	1147	6	-	Arabidopsis thaliana	core promoter element around -30 of transcription start
L76SLB	TATA-box	ATATAA	1148	6	+	Brassica oleracea	core promoter element around -30 of transcription start
L76SLB	TATA-box	TATA	1149	4	-	Arabidopsis thaliana	core promoter element around -30 of transcription start
L76SLB	TATA-box	ATATAT	1153	6	-	Brassica napus	core promoter element around -30 of transcription start
L76SLB	TATA-box	TATATA	1154	6	-	Arabidopsis thaliana	core promoter element around -30 of transcription start
L76SLB	TATA-box	ATATAT	1155	6	-	Brassica napus	core promoter element around -30 of transcription start
L76SLB	TATA-box	TATA	1156	4	-	Arabidopsis thaliana	core promoter element around -30 of transcription start
L76SLB	TATA-box	TATTTAAA	1161	8	+	Arabidopsis thaliana	core promoter element around -30 of transcription start
L76SLB	TATA-box	ATATAT	1178	6	-	Brassica napus	core promoter element around -30 of transcription start
L76SLB	TATA-box	TATATA	1179	6	-	Arabidopsis thaliana	core promoter element around -30 of transcription start
L76SLB	TATA-box	ATATAT	1180	6	-	Brassica napus	core promoter element around -30 of transcription start
L76SLB	TATA-box	TATA	1181	4	-	Arabidopsis thaliana	core promoter element around -30 of transcription start
L76SLB	TATA-box	TATAAAA	1185	7	-	Pisum sativum	core promoter element around -30 of transcription start
L76SLB	TATA-box	TATAAA	1186	6	-	Helianthus annuus	core promoter element around -30 of transcription start
L76SLB	TATA-box	TATAA	1187	5	-	Arabidopsis thaliana	core promoter element around -30 of transcription start
L76SLB	TATA-box	TATA	1188	4	-	Arabidopsis thaliana	core promoter element around -30 of transcription start
L76SLB	TATA-box	TATATA	1209	6	-	Arabidopsis thaliana	core promoter element around -30 of transcription start
L76SLB	TATA-box	ATATAT	1210	6	-	Brassica napus	core promoter element around -30 of transcription start
L76SLB	TATA-box	TATA	1211	4	-	Arabidopsis thaliana	core promoter element around -30 of transcription start
L76SLB	TATA-box	ATATAT	1235	6	-	Brassica napus	core promoter element around -30 of transcription start
L76SLB	TATA-box	TATATA	1236	6	-	Arabidopsis thaliana	core promoter element around -30 of transcription start
L76SLB	TATA-box	TATA	1238	4	-	Arabidopsis thaliana	core promoter element around -30 of transcription start
L76SLB	TATA-box	ATATAT	1325	6	-	Brassica napus	core promoter element around -30 of transcription start
L76SLB	TATA-box	TATA	1326	4	-	Arabidopsis thaliana	core promoter element around -30 of transcription start
L76SLB	TATA-box	TACAAAA	1397	7	+	Oryza sativa	core promoter element around -30 of transcription start
L76SLB	TATA-box	TATAA	1560	5	-	Arabidopsis thaliana	core promoter element around -30 of transcription start
L76SLB	TATA-box	TATA	1561	4	-	Arabidopsis thaliana	core promoter element around -30 of transcription start
L76SLB	TATA-box	TATACA	1805	6	-	Helianthus annuus	core promoter element around -30 of transcription start
L76SLB	TATA-box	TATA	1807	4	-	Arabidopsis thaliana	core promoter element around -30 of transcription start
L76SLB	TATA-box	TATATA	1920	6	-	Arabidopsis thaliana	core promoter element around -30 of transcription start
L76SLB	TATA-box	ATATAT	1921	6	-	Brassica napus	core promoter element around -30 of transcription start
L76SLB	TATA-box	TATA	1922	4	-	Arabidopsis thaliana	core promoter element around -30 of transcription start
P6RS4K	TATA-box	ATATAT	1	6	+	Brassica napus	core promoter element around -30 of transcription start
P6RS4K	TATA-box	TATATA	2	6	+	Arabidopsis thaliana	core promoter element around -30 of transcription start
P6RS4K	TATA-box	TATA	4	4	+	Arabidopsis thaliana	core promoter element around -30 of transcription start
P6RS4K	TATA-box	TATA	62	4	+	Arabidopsis thaliana	core promoter element around -30 of transcription start
P6RS4K	TATA-box	TATA	563	4	+	Arabidopsis thaliana	core promoter element around -30 of transcription start
P6RS4K	TATA-box	TATA	689	4	+	Arabidopsis thaliana	core promoter element around -30 of transcription start
P6RS4K	TATA-box	TATAA	965	5	-	Arabidopsis thaliana	core promoter element around -30 of transcription start
P6RS4K	TATA-box	TATA	966	4	+	Arabidopsis thaliana	core promoter element around -30 of transcription start
P6RS4K	TATA-box	TATAA	1083	5	-	Arabidopsis thaliana	core promoter element around -30 of transcription start
P6RS4K	TATA-box	TATA	1084	4	-	Arabidopsis thaliana	core promoter element around -30 of transcription start
P6RS4K	TATA-box	ATTATA	1328	6	+	Brassica napus	core promoter element around -30 of transcription start
P6RS4K	TATA-box	TATAA	1329	5	-	Arabidopsis thaliana	core promoter element around -30 of transcription start
P6RS4K	TATA-box	TATA	1330	4	-	Arabidopsis thaliana	core promoter element around -30 of transcription start
P6RS4K	TATA-box	ATATAA	1670	6	+	Brassica oleracea	core promoter element around -30 of transcription start
P6RS4K	TATA-box	TATA	1671	4	-	Arabidopsis thaliana	core promoter element around -30 of transcription start
P6RS4K	TATA-box	ATATAA	1744	6	+	Brassica oleracea	core promoter element around -30 of transcription start
P6RS4K	TATA-box	TATA	1745	4	-	Arabidopsis thaliana	core promoter element around -30 of transcription start
P6RS4K	TATA-box	TACAAAA	1994	7	-	Oryza sativa	core promoter element around -30 of transcription start
UB9N1X	TATA-box	TATAAAA	36	7	-	Pisum sativum	core promoter element around -30 of transcription start
UB9N1X	TATA-box	TATAAA	37	6	-	Helianthus annuus	core promoter element around -30 of transcription start
UB9N1X	TATA-box	TATAA	38	5	-	Arabidopsis thaliana	core promoter element around -30 of transcription start
UB9N1X	TATA-box	TATA	39	4	+	Arabidopsis thaliana	core promoter element around -30 of transcription start
UB9N1X	TATA-box	TATA	258	4	+	Arabidopsis thaliana	core promoter element around -30 of transcription start
UB9N1X	TATA-box	TATA	282	4	+	Arabidopsis thaliana	core promoter element around -30 of transcription start
UB9N1X	TATA-box	TATA	369	4	+	Arabidopsis thaliana	core promoter element around -30 of transcription start
UB9N1X	TATA-box	TATTTAAA	402	8	-	Arabidopsis thaliana	core promoter element around -30 of transcription start
UB9N1X	TATA-box	TATTTAAA	457	8	-	Arabidopsis thaliana	core promoter element around -30 of transcription start
UB9N1X	TATA-box	ATATAA	462	6	+	Brassica oleracea	core promoter element around -30 of transcription start
UB9N1X	TATA-box	TATA	463	4	+	Arabidopsis thaliana	core promoter element around -30 of transcription start
UB9N1X	TATA-box	ATATAA	569	6	+	Brassica oleracea	core promoter element around -30 of transcription start
UB9N1X	TATA-box	TATA	570	4	+	Arabidopsis thaliana	core promoter element around -30 of transcription start
UB9N1X	TATA-box	TATAAAA	594	7	-	Pisum sativum	core promoter element around -30 of transcription start
UB9N1X	TATA-box	TATAAA	595	6	-	Helianthus annuus	core promoter element around -30 of transcription start
UB9N1X	TATA-box	TATAA	596	5	-	Arabidopsis thaliana	core promoter element around -30 of transcription start
UB9N1X	TATA-box	TATA	597	4	+	Arabidopsis thaliana	core promoter element around -30 of transcription start
UB9N1X	TATA-box	TATTTAAA	613	8	-	Arabidopsis thaliana	core promoter element around -30 of transcription start
UB9N1X	TATA-box	TATACA	758	6	-	Helianthus annuus	core promoter element around -30 of transcription start
UB9N1X	TATA-box	TATATA	760	6	+	Arabidopsis thaliana	core promoter element around -30 of transcription start
UB9N1X	TATA-box	ATATAT	761	6	+	Brassica napus	core promoter element around -30 of transcription start
UB9N1X	TATA-box	TATA	762	4	+	Arabidopsis thaliana	core promoter element around -30 of transcription start
UB9N1X	TATA-box	TATTTAAA	793	8	-	Arabidopsis thaliana	core promoter element around -30 of transcription start
UB9N1X	TATA-box	TATAAAA	1031	7	-	Pisum sativum	core promoter element around -30 of transcription start
UB9N1X	TATA-box	TATAAA	1032	6	-	Helianthus annuus	core promoter element around -30 of transcription start
UB9N1X	TATA-box	TATATAA	1033	7	-	Arabidopsis thaliana	core promoter element around -30 of transcription start
UB9N1X	TATA-box	TATATA	1034	6	-	Arabidopsis thaliana	core promoter element around -30 of transcription start
UB9N1X	TATA-box	TATA	1036	4	-	Arabidopsis thaliana	core promoter element around -30 of transcription start
UB9N1X	TATA-box	ATATAT	1232	6	-	Brassica napus	core promoter element around -30 of transcription start
UB9N1X	TATA-box	TATATTTATATTT	1233	12	+	Avena sativa	core promoter element around -30 of transcription start
UB9N1X	TATA-box	TATTTAAA	1235	8	+	Arabidopsis thaliana	core promoter element around -30 of transcription start
UB9N1X	TATA-box	ATATAT	1327	6	-	Brassica napus	core promoter element around -30 of transcription start
UB9N1X	TATA-box	TATATA	1328	6	-	Arabidopsis thaliana	core promoter element around -30 of transcription start
UB9N1X	TATA-box	TATA	1330	4	-	Arabidopsis thaliana	core promoter element around -30 of transcription start
UB9N1X	TATA-box	ATATAT	1409	6	-	Brassica napus	core promoter element around -30 of transcription start
UB9N1X	TATA-box	TATA	1410	4	-	Arabidopsis thaliana	core promoter element around -30 of transcription start
UB9N1X	TATA-box	TATA	1444	4	-	Arabidopsis thaliana	core promoter element around -30 of transcription start
UB9N1X	TATA-box	TATATA	1624	6	-	Arabidopsis thaliana	core promoter element around -30 of transcription start
UB9N1X	TATA-box	ATATAA	1625	6	+	Brassica oleracea	core promoter element around -30 of transcription start
UB9N1X	TATA-box	TATA	1626	4	-	Arabidopsis thaliana	core promoter element around -30 of transcription start
UB9N1X	TATA-box	TATAAATA	1664	8	-	Daucus carota	core promoter element around -30 of transcription start
UB9N1X	TATA-box	TATAAAT	1665	7	-	Brassica juncea	core promoter element around -30 of transcription start
UB9N1X	TATA-box	TATAAA	1666	6	-	Helianthus annuus	core promoter element around -30 of transcription start
UB9N1X	TATA-box	TATAA	1667	5	-	Arabidopsis thaliana	core promoter element around -30 of transcription start
UB9N1X	TATA-box	TATA	1668	4	-	Arabidopsis thaliana	core promoter element around -30 of transcription start
UB9N1X	TATA-box	ATATAT	1690	6	-	Brassica napus	core promoter element around -30 of transcription start
UB9N1X	TATA-box	TATA	1691	4	-	Arabidopsis thaliana	core promoter element around -30 of transcription start
UB9N1X	TATA-box	TATACA	1699	6	-	Helianthus annuus	core promoter element around -30 of transcription start
UB9N1X	TATA-box	TATA	1701	4	-	Arabidopsis thaliana	core promoter element around -30 of transcription start
UB9N1X	TATA-box	TATACA	1734	6	-	Helianthus annuus	core promoter element around -30 of transcription start
UB9N1X	TATA-box	TATATTTATATTT	1736	12	+	Avena sativa	core promoter element around -30 of transcription start
UB9N1X	TATA-box	TATAAATA	1738	8	-	Daucus carota	core promoter element around -30 of transcription start
UB9N1X	TATA-box	TATAAAT	1739	7	-	Brassica juncea	core promoter element around -30 of transcription start
UB9N1X	TATA-box	TATAAA	1740	6	-	Helianthus annuus	core promoter element around -30 of transcription start
UB9N1X	TATA-box	TATAA	1741	5	-	Arabidopsis thaliana	core promoter element around -30 of transcription start
UB9N1X	TATA-box	TATA	1742	4	-	Arabidopsis thaliana	core promoter element around -30 of transcription start
UB9N1X	TATA-box	ATATAT	1753	6	-	Brassica napus	core promoter element around -30 of transcription start
UB9N1X	TATA-box	TATA	1754	4	-	Arabidopsis thaliana	core promoter element around -30 of transcription start
UB9N1X	TATA-box	TATAAAA	1758	7	-	Pisum sativum	core promoter element around -30 of transcription start
UB9N1X	TATA-box	TATAAA	1759	6	-	Helianthus annuus	core promoter element around -30 of transcription start
UB9N1X	TATA-box	TATAA	1760	5	-	Arabidopsis thaliana	core promoter element around -30 of transcription start
UB9N1X	TATA-box	TATA	1761	4	-	Arabidopsis thaliana	core promoter element around -30 of transcription start
UB9N1X	TATA-box	ATATAA	1787	6	+	Brassica oleracea	core promoter element around -30 of transcription start
UB9N1X	TATA-box	TATA	1788	4	-	Arabidopsis thaliana	core promoter element around -30 of transcription start
UB9N1X	TATA-box	ATATAA	1827	6	+	Brassica oleracea	core promoter element around -30 of transcription start
UB9N1X	TATA-box	TATA	1828	4	-	Arabidopsis thaliana	core promoter element around -30 of transcription start
UB9N1X	TATA-box	TATA	1956	4	-	Arabidopsis thaliana	core promoter element around -30 of transcription start
UJVA88	TATA-box	TATA	396	4	+	Arabidopsis thaliana	core promoter element around -30 of transcription start
UJVA88	TATA-box	TATA	1081	4	-	Arabidopsis thaliana	core promoter element around -30 of transcription start
UJVA88	TATA-box	taTATAAAtc	1094	9	-	Arabidopsis thaliana	core promoter element around -30 of transcription start
UJVA88	TATA-box	TATA	1198	4	-	Arabidopsis thaliana	core promoter element around -30 of transcription start
UJVA88	TATA-box	TATAA	1244	5	-	Arabidopsis thaliana	core promoter element around -30 of transcription start
UJVA88	TATA-box	TATA	1245	4	-	Arabidopsis thaliana	core promoter element around -30 of transcription start
UJVA88	TATA-box	TATAAAA	1370	7	-	Pisum sativum	core promoter element around -30 of transcription start
UJVA88	TATA-box	TATAAA	1371	6	-	Helianthus annuus	core promoter element around -30 of transcription start
UJVA88	TATA-box	TATAA	1372	5	-	Arabidopsis thaliana	core promoter element around -30 of transcription start
UJVA88	TATA-box	TATA	1373	4	-	Arabidopsis thaliana	core promoter element around -30 of transcription start
UJVA88	TATA-box	TACATAAA	1375	8	+	Oryza sativa	core promoter element around -30 of transcription start
UJVA88	TATA-box	TATATA	1584	6	-	Arabidopsis thaliana	core promoter element around -30 of transcription start
UJVA88	TATA-box	ATATAT	1585	6	-	Brassica napus	core promoter element around -30 of transcription start
UJVA88	TATA-box	TATA	1586	4	-	Arabidopsis thaliana	core promoter element around -30 of transcription start
UJVA88	TATA-box	TACAAAA	1619	7	-	Oryza sativa	core promoter element around -30 of transcription start
UJVA88	TATA-box	TATAAAT	1648	7	-	Brassica juncea	core promoter element around -30 of transcription start
UJVA88	TATA-box	TATAAA	1649	6	-	Helianthus annuus	core promoter element around -30 of transcription start
UJVA88	TATA-box	TATAA	1650	5	-	Arabidopsis thaliana	core promoter element around -30 of transcription start
UJVA88	TATA-box	TATA	1651	4	-	Arabidopsis thaliana	core promoter element around -30 of transcription start
UJVA88	TATA-box	TACATAAA	1653	8	+	Oryza sativa	core promoter element around -30 of transcription start
UJVA88	TATA-box	TATA	1677	4	-	Arabidopsis thaliana	core promoter element around -30 of transcription start
UJVA88	TATA-box	TATA	1686	4	-	Arabidopsis thaliana	core promoter element around -30 of transcription start
YE4BG5	TATA-box	ATATAT	75	6	+	Brassica napus	core promoter element around -30 of transcription start
YE4BG5	TATA-box	TATA	76	4	+	Arabidopsis thaliana	core promoter element around -30 of transcription start
YE4BG5	TATA-box	TATACA	80	6	-	Helianthus annuus	core promoter element around -30 of transcription start
YE4BG5	TATA-box	TATA	82	4	+	Arabidopsis thaliana	core promoter element around -30 of transcription start
YE4BG5	TATA-box	taTATAAAg	91	9	-	Lycopersicon esculentum	core promoter element around -30 of transcription start
YE4BG5	TATA-box	TATAAA	92	6	-	Helianthus annuus	core promoter element around -30 of transcription start
YE4BG5	TATA-box	TATATAA	93	7	-	Arabidopsis thaliana	core promoter element around -30 of transcription start
YE4BG5	TATA-box	TATATA	94	6	+	Arabidopsis thaliana	core promoter element around -30 of transcription start
YE4BG5	TATA-box	ATATAT	95	6	+	Brassica napus	core promoter element around -30 of transcription start
YE4BG5	TATA-box	TATATA	96	6	+	Arabidopsis thaliana	core promoter element around -30 of transcription start
YE4BG5	TATA-box	TATA	98	4	+	Arabidopsis thaliana	core promoter element around -30 of transcription start
YE4BG5	TATA-box	TATA	119	4	+	Arabidopsis thaliana	core promoter element around -30 of transcription start
YE4BG5	TATA-box	ATATAT	129	6	+	Brassica napus	core promoter element around -30 of transcription start
YE4BG5	TATA-box	TATA	130	4	+	Arabidopsis thaliana	core promoter element around -30 of transcription start
YE4BG5	TATA-box	TATA	159	4	+	Arabidopsis thaliana	core promoter element around -30 of transcription start
YE4BG5	TATA-box	TATTTAAA	173	8	-	Arabidopsis thaliana	core promoter element around -30 of transcription start
YE4BG5	TATA-box	TATA	256	4	+	Arabidopsis thaliana	core promoter element around -30 of transcription start
YE4BG5	TATA-box	TATA	302	4	+	Arabidopsis thaliana	core promoter element around -30 of transcription start
YE4BG5	TATA-box	TATA	357	4	+	Arabidopsis thaliana	core promoter element around -30 of transcription start
YE4BG5	TATA-box	TATTTAAA	555	8	-	Arabidopsis thaliana	core promoter element around -30 of transcription start
YE4BG5	TATA-box	TATA	561	4	+	Arabidopsis thaliana	core promoter element around -30 of transcription start
YE4BG5	TATA-box	ATATAT	636	6	+	Brassica napus	core promoter element around -30 of transcription start
YE4BG5	TATA-box	TATATA	637	6	+	Arabidopsis thaliana	core promoter element around -30 of transcription start
YE4BG5	TATA-box	TATA	639	4	+	Arabidopsis thaliana	core promoter element around -30 of transcription start
YE4BG5	TATA-box	TATTTAAA	665	8	-	Arabidopsis thaliana	core promoter element around -30 of transcription start
YE4BG5	TATA-box	TATTTAAA	676	8	+	Arabidopsis thaliana	core promoter element around -30 of transcription start
YE4BG5	TATA-box	ATATAT	693	6	+	Brassica napus	core promoter element around -30 of transcription start
YE4BG5	TATA-box	TATA	694	4	+	Arabidopsis thaliana	core promoter element around -30 of transcription start
YE4BG5	TATA-box	TATATTTATATTT	714	12	-	Avena sativa	core promoter element around -30 of transcription start
YE4BG5	TATA-box	TATTTAAA	717	8	-	Arabidopsis thaliana	core promoter element around -30 of transcription start
YE4BG5	TATA-box	TATATTTATATTT	720	12	-	Avena sativa	core promoter element around -30 of transcription start
YE4BG5	TATA-box	ATATAT	722	6	+	Brassica napus	core promoter element around -30 of transcription start
YE4BG5	TATA-box	TATATA	723	6	+	Arabidopsis thaliana	core promoter element around -30 of transcription start
YE4BG5	TATA-box	ATATAT	724	6	+	Brassica napus	core promoter element around -30 of transcription start
YE4BG5	TATA-box	TATATA	725	6	+	Arabidopsis thaliana	core promoter element around -30 of transcription start
YE4BG5	TATA-box	ATATAT	726	6	+	Brassica napus	core promoter element around -30 of transcription start
YE4BG5	TATA-box	TATATA	727	6	+	Arabidopsis thaliana	core promoter element around -30 of transcription start
YE4BG5	TATA-box	ATATAT	728	6	+	Brassica napus	core promoter element around -30 of transcription start
YE4BG5	TATA-box	TATATA	729	6	+	Arabidopsis thaliana	core promoter element around -30 of transcription start
YE4BG5	TATA-box	ATATAT	730	6	+	Brassica napus	core promoter element around -30 of transcription start
YE4BG5	TATA-box	TATATA	731	6	+	Arabidopsis thaliana	core promoter element around -30 of transcription start
YE4BG5	TATA-box	TATA	733	4	+	Arabidopsis thaliana	core promoter element around -30 of transcription start
YE4BG5	TATA-box	TATACA	752	6	-	Helianthus annuus	core promoter element around -30 of transcription start
YE4BG5	TATA-box	TATATA	754	6	+	Arabidopsis thaliana	core promoter element around -30 of transcription start
YE4BG5	TATA-box	ATATAT	755	6	+	Brassica napus	core promoter element around -30 of transcription start
YE4BG5	TATA-box	TATATA	756	6	+	Arabidopsis thaliana	core promoter element around -30 of transcription start
YE4BG5	TATA-box	TATA	758	4	+	Arabidopsis thaliana	core promoter element around -30 of transcription start
YE4BG5	TATA-box	TATAAAA	767	7	-	Pisum sativum	core promoter element around -30 of transcription start
YE4BG5	TATA-box	TATAAA	768	6	-	Helianthus annuus	core promoter element around -30 of transcription start
YE4BG5	TATA-box	TATATAA	769	7	-	Arabidopsis thaliana	core promoter element around -30 of transcription start
YE4BG5	TATA-box	TATATA	770	6	+	Arabidopsis thaliana	core promoter element around -30 of transcription start
YE4BG5	TATA-box	ATATAT	771	6	+	Brassica napus	core promoter element around -30 of transcription start
YE4BG5	TATA-box	TATA	772	4	+	Arabidopsis thaliana	core promoter element around -30 of transcription start
YE4BG5	TATA-box	ATTATA	890	6	+	Brassica napus	core promoter element around -30 of transcription start
YE4BG5	TATA-box	TATAA	891	5	-	Arabidopsis thaliana	core promoter element around -30 of transcription start
YE4BG5	TATA-box	TATA	892	4	+	Arabidopsis thaliana	core promoter element around -30 of transcription start
YE4BG5	TATA-box	TATA	914	4	+	Arabidopsis thaliana	core promoter element around -30 of transcription start
YE4BG5	TATA-box	TATATA	922	6	+	Arabidopsis thaliana	core promoter element around -30 of transcription start
YE4BG5	TATA-box	TATA	924	4	+	Arabidopsis thaliana	core promoter element around -30 of transcription start
YE4BG5	TATA-box	ATTATA	1039	6	+	Brassica napus	core promoter element around -30 of transcription start
YE4BG5	TATA-box	TATAA	1040	5	-	Arabidopsis thaliana	core promoter element around -30 of transcription start
YE4BG5	TATA-box	TATA	1041	4	-	Arabidopsis thaliana	core promoter element around -30 of transcription start
YE4BG5	TATA-box	ATATAT	1077	6	-	Brassica napus	core promoter element around -30 of transcription start
YE4BG5	TATA-box	TATATA	1078	6	-	Arabidopsis thaliana	core promoter element around -30 of transcription start
YE4BG5	TATA-box	ATATAT	1079	6	-	Brassica napus	core promoter element around -30 of transcription start
YE4BG5	TATA-box	TATA	1080	4	-	Arabidopsis thaliana	core promoter element around -30 of transcription start
YE4BG5	TATA-box	TATATA	1116	6	-	Arabidopsis thaliana	core promoter element around -30 of transcription start
YE4BG5	TATA-box	ATATAT	1117	6	-	Brassica napus	core promoter element around -30 of transcription start
YE4BG5	TATA-box	TATA	1118	4	-	Arabidopsis thaliana	core promoter element around -30 of transcription start
YE4BG5	TATA-box	ATATAT	1269	6	-	Brassica napus	core promoter element around -30 of transcription start
YE4BG5	TATA-box	TATATA	1270	6	-	Arabidopsis thaliana	core promoter element around -30 of transcription start
YE4BG5	TATA-box	ATATAT	1271	6	-	Brassica napus	core promoter element around -30 of transcription start
YE4BG5	TATA-box	TATA	1272	4	-	Arabidopsis thaliana	core promoter element around -30 of transcription start
YE4BG5	TATA-box	ATATAT	1298	6	-	Brassica napus	core promoter element around -30 of transcription start
YE4BG5	TATA-box	TATATA	1299	6	-	Arabidopsis thaliana	core promoter element around -30 of transcription start
YE4BG5	TATA-box	ATATAT	1300	6	-	Brassica napus	core promoter element around -30 of transcription start
YE4BG5	TATA-box	TATA	1301	4	-	Arabidopsis thaliana	core promoter element around -30 of transcription start
YE4BG5	TATA-box	ATATAA	1310	6	+	Brassica oleracea	core promoter element around -30 of transcription start
YE4BG5	TATA-box	TATA	1311	4	-	Arabidopsis thaliana	core promoter element around -30 of transcription start
YE4BG5	TATA-box	ATATAT	1317	6	-	Brassica napus	core promoter element around -30 of transcription start
YE4BG5	TATA-box	TATATA	1318	6	-	Arabidopsis thaliana	core promoter element around -30 of transcription start
YE4BG5	TATA-box	ATATAT	1319	6	-	Brassica napus	core promoter element around -30 of transcription start
YE4BG5	TATA-box	TATA	1320	4	-	Arabidopsis thaliana	core promoter element around -30 of transcription start
YE4BG5	TATA-box	ATTATA	1323	6	+	Brassica napus	core promoter element around -30 of transcription start
YE4BG5	TATA-box	TATATAA	1324	7	-	Arabidopsis thaliana	core promoter element around -30 of transcription start
YE4BG5	TATA-box	TATATA	1325	6	-	Arabidopsis thaliana	core promoter element around -30 of transcription start
YE4BG5	TATA-box	ATATAT	1326	6	-	Brassica napus	core promoter element around -30 of transcription start
YE4BG5	TATA-box	TATA	1327	4	-	Arabidopsis thaliana	core promoter element around -30 of transcription start
YE4BG5	TATA-box	taTATAAAtc	1329	9	-	Arabidopsis thaliana	core promoter element around -30 of transcription start
YE4BG5	TATA-box	TATAAAT	1330	7	-	Brassica juncea	core promoter element around -30 of transcription start
YE4BG5	TATA-box	TATAAA	1331	6	-	Helianthus annuus	core promoter element around -30 of transcription start
YE4BG5	TATA-box	TATATAA	1332	7	-	Arabidopsis thaliana	core promoter element around -30 of transcription start
YE4BG5	TATA-box	TATATA	1333	6	-	Arabidopsis thaliana	core promoter element around -30 of transcription start
YE4BG5	TATA-box	TATA	1335	4	-	Arabidopsis thaliana	core promoter element around -30 of transcription start
YE4BG5	TATA-box	ATATAT	1342	6	-	Brassica napus	core promoter element around -30 of transcription start
YE4BG5	TATA-box	TATA	1343	4	-	Arabidopsis thaliana	core promoter element around -30 of transcription start
YE4BG5	TATA-box	TACAAAA	1349	7	-	Oryza sativa	core promoter element around -30 of transcription start
YE4BG5	TATA-box	TATA	1417	4	-	Arabidopsis thaliana	core promoter element around -30 of transcription start
YE4BG5	TATA-box	TATA	1468	4	-	Arabidopsis thaliana	core promoter element around -30 of transcription start
YE4BG5	TATA-box	ATTATA	1568	6	+	Brassica napus	core promoter element around -30 of transcription start
YE4BG5	TATA-box	TATAA	1569	5	-	Arabidopsis thaliana	core promoter element around -30 of transcription start
YE4BG5	TATA-box	TATA	1570	4	-	Arabidopsis thaliana	core promoter element around -30 of transcription start
YE4BG5	TATA-box	TATA	1818	4	-	Arabidopsis thaliana	core promoter element around -30 of transcription start
YE4BG5	TATA-box	TATA	1861	4	-	Arabidopsis thaliana	core promoter element around -30 of transcription start
YE4BG5	TATA-box	ATATAT	1974	6	-	Brassica napus	core promoter element around -30 of transcription start
YE4BG5	TATA-box	TATA	1975	4	-	Arabidopsis thaliana	core promoter element around -30 of transcription start
29A50M	TGA-element	AACGAC	670	6	+	Brassica oleracea	auxin-responsive element
29A50M	TGA-element	AACGAC	1258	6	-	Brassica oleracea	auxin-responsive element
7U0T6N	TGA-element	AACGAC	1023	6	-	Brassica oleracea	auxin-responsive element
7U0T6N	TGA-element	AACGAC	1528	6	-	Brassica oleracea	auxin-responsive element
7U0T6N	TGA-element	AACGAC	1733	6	+	Brassica oleracea	auxin-responsive element
D1YXCG	TGA-element	AACGAC	1602	6	-	Brassica oleracea	auxin-responsive element
D1YXCG	TGA-element	AACGAC	1965	6	+	Brassica oleracea	auxin-responsive element
KVF40G	TGA-element	AACGAC	1063	6	-	Brassica oleracea	auxin-responsive element
1EP8UK	AT-rich element	ATAGAAATCAA	711	10	+	Glycine max	binding site of AT-rich DNA binding protein (ATBP-1)
7U0T6N	AT-rich element	ATAGAAATCAA	83	10	-	Glycine max	binding site of AT-rich DNA binding protein (ATBP-1)
8W91IE	AT-rich element	ATAGAAATCAA	638	10	+	Glycine max	binding site of AT-rich DNA binding protein (ATBP-1)
8W91IE	AT-rich element	ATAGAAATCAA	998	10	-	Glycine max	binding site of AT-rich DNA binding protein (ATBP-1)
BAEJ4E	AT-rich element	ATAGAAATCAA	689	11	+	Glycine max	binding site of AT-rich DNA binding protein (ATBP-1)
AZU29N	MSA-like	(T/C)C(T/C)AACGG(T/C)(T/C)A	1876	9	+	Catharanthus roseus	cis-acting element involved in cell cycle regulation
29A50M	TC-rich repeats	ATTCTCTAAC	850	9	+	Nicotiana tabacum	cis-acting element involved in defense and stress responsiveness
29A50M	TC-rich repeats	GTTTTCTTAC	1209	9	-	Nicotiana tabacum	cis-acting element involved in defense and stress responsiveness
7U0T6N	TC-rich repeats	ATTCTCTAAC	487	9	-	Nicotiana tabacum	cis-acting element involved in defense and stress responsiveness
7U0T6N	TC-rich repeats	ATTCTCTAAC	1319	9	-	Nicotiana tabacum	cis-acting element involved in defense and stress responsiveness
AZU29N	TC-rich repeats	ATTCTCTAAC	800	9	-	Nicotiana tabacum	cis-acting element involved in defense and stress responsiveness
CA7A2G	TC-rich repeats	ATTCTCTAAC	1498	9	-	Nicotiana tabacum	cis-acting element involved in defense and stress responsiveness
G540IJ	TC-rich repeats	GTTTTCTTAC	589	9	+	Nicotiana tabacum	cis-acting element involved in defense and stress responsiveness
G540IJ	TC-rich repeats	ATTCTCTAAC	1538	9	-	Nicotiana tabacum	cis-acting element involved in defense and stress responsiveness
KVF40G	TC-rich repeats	GTTTTCTTAC	1217	9	+	Nicotiana tabacum	cis-acting element involved in defense and stress responsiveness
YE4BG5	TC-rich repeats	GTTTTCTTAC	328	9	+	Nicotiana tabacum	cis-acting element involved in defense and stress responsiveness
8W91IE	ACE	CTAACGTATT	37	9	-	Petroselinum crispum	cis-acting element involved in light responsiveness
8W91IE	ACE	CTAACGTATT	37	9	-	Petroselinum crispum	cis-acting element involved in light responsiveness
5L52L8	LTR	CCGAAA	947	6	+	Hordeum vulgare	cis-acting element involved in low-temperature responsiveness
CA7A2G	LTR	CCGAAA	1972	6	-	Hordeum vulgare	cis-acting element involved in low-temperature responsiveness
KVF40G	LTR	CCGAAA	951	6	+	Hordeum vulgare	cis-acting element involved in low-temperature responsiveness
L76SLB	LTR	CCGAAA	455	6	-	Hordeum vulgare	cis-acting element involved in low-temperature responsiveness
29A50M	TCA-element	CCATCTTTTT	1445	9	+	Nicotiana tabacum	cis-acting element involved in salicylic acid responsiveness
BAEJ4E	TCA-element	TCAGAAGAGG	1958	9	-	Brassica oleracea	cis-acting element involved in salicylic acid responsiveness
G540IJ	TCA-element	CCATCTTTTT	1814	9	+	Nicotiana tabacum	cis-acting element involved in salicylic acid responsiveness
P6RS4K	TCA-element	CCATCTTTTT	431	9	+	Nicotiana tabacum	cis-acting element involved in salicylic acid responsiveness
P6RS4K	TCA-element	CCATCTTTTT	866	9	+	Nicotiana tabacum	cis-acting element involved in salicylic acid responsiveness
YE4BG5	TCA-element	CCATCTTTTT	1126	9	+	Nicotiana tabacum	cis-acting element involved in salicylic acid responsiveness
1EP8UK	ABRE	CGTACGTGCA	1314	9	-	Hordeum vulgare	cis-acting element involved in the abscisic acid responsiveness
1EP8UK	ABRE	ACGTG	1339	5	-	Arabidopsis thaliana	cis-acting element involved in the abscisic acid responsiveness
1EP8UK	ABRE	ACGTG	1414	5	+	Arabidopsis thaliana	cis-acting element involved in the abscisic acid responsiveness
1EP8UK	ABRE	ACGTG	1470	5	+	Arabidopsis thaliana	cis-acting element involved in the abscisic acid responsiveness
1EP8UK	ABRE	ACGTG	1495	5	-	Arabidopsis thaliana	cis-acting element involved in the abscisic acid responsiveness
46C7PY	ABRE	ACGTG	1709	5	+	Arabidopsis thaliana	cis-acting element involved in the abscisic acid responsiveness
7U0T6N	ABRE	ACGTG	340	5	+	Arabidopsis thaliana	cis-acting element involved in the abscisic acid responsiveness
7U0T6N	ABRE	ACGTG	550	5	-	Arabidopsis thaliana	cis-acting element involved in the abscisic acid responsiveness
7U0T6N	ABRE	ACGTG	1371	5	+	Arabidopsis thaliana	cis-acting element involved in the abscisic acid responsiveness
7U0T6N	ABRE	ACGTG	1456	5	-	Arabidopsis thaliana	cis-acting element involved in the abscisic acid responsiveness
8W91IE	ABRE	ACGTG	1360	5	+	Arabidopsis thaliana	cis-acting element involved in the abscisic acid responsiveness
AZU29N	ABRE	ACGTG	1768	5	+	Arabidopsis thaliana	cis-acting element involved in the abscisic acid responsiveness
BAEJ4E	ABRE	CACGTG	24	6	+	Arabidopsis thaliana	cis-acting element involved in the abscisic acid responsiveness
BAEJ4E	ABRE	ACGTG	25	5	+	Arabidopsis thaliana	cis-acting element involved in the abscisic acid responsiveness
BAEJ4E	ABRE	ACGTG	1223	5	-	Arabidopsis thaliana	cis-acting element involved in the abscisic acid responsiveness
BAEJ4E	ABRE	ACGTG	1379	5	-	Arabidopsis thaliana	cis-acting element involved in the abscisic acid responsiveness
D1YXCG	ABRE	ACGTG	1649	5	+	Arabidopsis thaliana	cis-acting element involved in the abscisic acid responsiveness
D1YXCG	ABRE	GCAACGTGTC	1665	9	+	Hordeum vulgare	cis-acting element involved in the abscisic acid responsiveness
D1YXCG	ABRE	CACGTG	1667	6	-	Arabidopsis thaliana	cis-acting element involved in the abscisic acid responsiveness
D1YXCG	ABRE	ACGTG	1668	5	+	Arabidopsis thaliana	cis-acting element involved in the abscisic acid responsiveness
D1YXCG	ABRE	ACGTG	1943	5	-	Arabidopsis thaliana	cis-acting element involved in the abscisic acid responsiveness
KVF40G	ABRE	ACGTG	246	5	-	Arabidopsis thaliana	cis-acting element involved in the abscisic acid responsiveness
KVF40G	ABRE	ACGTG	266	5	-	Arabidopsis thaliana	cis-acting element involved in the abscisic acid responsiveness
KVF40G	ABRE	CACGTG	1429	6	-	Arabidopsis thaliana	cis-acting element involved in the abscisic acid responsiveness
KVF40G	ABRE	ACGTG	1430	5	+	Arabidopsis thaliana	cis-acting element involved in the abscisic acid responsiveness
P6RS4K	ABRE	ACGTG	1605	5	+	Arabidopsis thaliana	cis-acting element involved in the abscisic acid responsiveness
UB9N1X	ABRE	CGTACGTGCA	708	9	+	Hordeum vulgare	cis-acting element involved in the abscisic acid responsiveness
UB9N1X	ABRE	ACGTG	711	5	+	Arabidopsis thaliana	cis-acting element involved in the abscisic acid responsiveness
UB9N1X	ABRE	CACGTG	1482	6	-	Arabidopsis thaliana	cis-acting element involved in the abscisic acid responsiveness
UB9N1X	ABRE	ACGTG	1483	5	+	Arabidopsis thaliana	cis-acting element involved in the abscisic acid responsiveness
UB9N1X	ABRE	CACGTG	1543	6	-	Arabidopsis thaliana	cis-acting element involved in the abscisic acid responsiveness
UB9N1X	ABRE	ACGTG	1544	5	+	Arabidopsis thaliana	cis-acting element involved in the abscisic acid responsiveness
1EP8UK	ABRE	CGTACGTGCA	1314	9	-	Hordeum vulgare	cis-acting element involved in the abscisic acid responsiveness
1EP8UK	ABRE	ACGTG	1339	5	-	Arabidopsis thaliana	cis-acting element involved in the abscisic acid responsiveness
1EP8UK	ABRE	ACGTG	1414	5	+	Arabidopsis thaliana	cis-acting element involved in the abscisic acid responsiveness
1EP8UK	ABRE	ACGTG	1470	5	+	Arabidopsis thaliana	cis-acting element involved in the abscisic acid responsiveness
1EP8UK	ABRE	ACGTG	1495	5	-	Arabidopsis thaliana	cis-acting element involved in the abscisic acid responsiveness
46C7PY	ABRE	ACGTG	1709	5	+	Arabidopsis thaliana	cis-acting element involved in the abscisic acid responsiveness
7U0T6N	ABRE	ACGTG	340	5	+	Arabidopsis thaliana	cis-acting element involved in the abscisic acid responsiveness
7U0T6N	ABRE	ACGTG	550	5	-	Arabidopsis thaliana	cis-acting element involved in the abscisic acid responsiveness
7U0T6N	ABRE	ACGTG	1371	5	+	Arabidopsis thaliana	cis-acting element involved in the abscisic acid responsiveness
7U0T6N	ABRE	ACGTG	1456	5	-	Arabidopsis thaliana	cis-acting element involved in the abscisic acid responsiveness
8W91IE	ABRE	ACGTG	1360	5	+	Arabidopsis thaliana	cis-acting element involved in the abscisic acid responsiveness
AZU29N	ABRE	ACGTG	1768	5	+	Arabidopsis thaliana	cis-acting element involved in the abscisic acid responsiveness
BAEJ4E	ABRE	CACGTG	24	6	+	Arabidopsis thaliana	cis-acting element involved in the abscisic acid responsiveness
BAEJ4E	ABRE	ACGTG	25	5	+	Arabidopsis thaliana	cis-acting element involved in the abscisic acid responsiveness
BAEJ4E	ABRE	ACGTG	1223	5	-	Arabidopsis thaliana	cis-acting element involved in the abscisic acid responsiveness
BAEJ4E	ABRE	ACGTG	1379	5	-	Arabidopsis thaliana	cis-acting element involved in the abscisic acid responsiveness
D1YXCG	ABRE	ACGTG	1649	5	+	Arabidopsis thaliana	cis-acting element involved in the abscisic acid responsiveness
D1YXCG	ABRE	GCAACGTGTC	1665	9	+	Hordeum vulgare	cis-acting element involved in the abscisic acid responsiveness
D1YXCG	ABRE	CACGTG	1667	6	-	Arabidopsis thaliana	cis-acting element involved in the abscisic acid responsiveness
D1YXCG	ABRE	ACGTG	1668	5	+	Arabidopsis thaliana	cis-acting element involved in the abscisic acid responsiveness
D1YXCG	ABRE	ACGTG	1943	5	-	Arabidopsis thaliana	cis-acting element involved in the abscisic acid responsiveness
KVF40G	ABRE	ACGTG	246	5	-	Arabidopsis thaliana	cis-acting element involved in the abscisic acid responsiveness
KVF40G	ABRE	ACGTG	266	5	-	Arabidopsis thaliana	cis-acting element involved in the abscisic acid responsiveness
KVF40G	ABRE	CACGTG	1429	6	-	Arabidopsis thaliana	cis-acting element involved in the abscisic acid responsiveness
KVF40G	ABRE	ACGTG	1430	5	+	Arabidopsis thaliana	cis-acting element involved in the abscisic acid responsiveness
P6RS4K	ABRE	ACGTG	1605	5	+	Arabidopsis thaliana	cis-acting element involved in the abscisic acid responsiveness
UB9N1X	ABRE	CGTACGTGCA	708	9	+	Hordeum vulgare	cis-acting element involved in the abscisic acid responsiveness
UB9N1X	ABRE	ACGTG	711	5	+	Arabidopsis thaliana	cis-acting element involved in the abscisic acid responsiveness
UB9N1X	ABRE	CACGTG	1482	6	-	Arabidopsis thaliana	cis-acting element involved in the abscisic acid responsiveness
UB9N1X	ABRE	ACGTG	1483	5	+	Arabidopsis thaliana	cis-acting element involved in the abscisic acid responsiveness
UB9N1X	ABRE	CACGTG	1543	6	-	Arabidopsis thaliana	cis-acting element involved in the abscisic acid responsiveness
UB9N1X	ABRE	ACGTG	1544	5	+	Arabidopsis thaliana	cis-acting element involved in the abscisic acid responsiveness
UB9N1X	A-box	CCGTCC	195	6	-	Petroselinum crispum	cis-acting regulatory element
1EP8UK	ARE	AAACCA	1439	6	+	Zea mays	cis-acting regulatory element essential for the anaerobic induction
1EP8UK	ARE	AAACCA	1980	6	+	Zea mays	cis-acting regulatory element essential for the anaerobic induction
29A50M	ARE	AAACCA	1010	6	+	Zea mays	cis-acting regulatory element essential for the anaerobic induction
29A50M	ARE	AAACCA	1278	6	+	Zea mays	cis-acting regulatory element essential for the anaerobic induction
46C7PY	ARE	AAACCA	982	6	+	Zea mays	cis-acting regulatory element essential for the anaerobic induction
5L52L8	ARE	AAACCA	776	6	+	Zea mays	cis-acting regulatory element essential for the anaerobic induction
7U0T6N	ARE	AAACCA	46	6	+	Zea mays	cis-acting regulatory element essential for the anaerobic induction
7U0T6N	ARE	AAACCA	318	6	-	Zea mays	cis-acting regulatory element essential for the anaerobic induction
7U0T6N	ARE	AAACCA	1203	6	-	Zea mays	cis-acting regulatory element essential for the anaerobic induction
8W91IE	ARE	AAACCA	1438	6	+	Zea mays	cis-acting regulatory element essential for the anaerobic induction
BAEJ4E	ARE	AAACCA	575	6	+	Zea mays	cis-acting regulatory element essential for the anaerobic induction
BAEJ4E	ARE	AAACCA	837	6	+	Zea mays	cis-acting regulatory element essential for the anaerobic induction
D1YXCG	ARE	AAACCA	476	6	+	Zea mays	cis-acting regulatory element essential for the anaerobic induction
D1YXCG	ARE	AAACCA	690	6	+	Zea mays	cis-acting regulatory element essential for the anaerobic induction
D1YXCG	ARE	AAACCA	768	6	+	Zea mays	cis-acting regulatory element essential for the anaerobic induction
KVF40G	ARE	AAACCA	87	6	+	Zea mays	cis-acting regulatory element essential for the anaerobic induction
KVF40G	ARE	AAACCA	1593	6	+	Zea mays	cis-acting regulatory element essential for the anaerobic induction
L76SLB	ARE	AAACCA	1268	6	+	Zea mays	cis-acting regulatory element essential for the anaerobic induction
P6RS4K	ARE	AAACCA	1726	6	+	Zea mays	cis-acting regulatory element essential for the anaerobic induction
P6RS4K	ARE	AAACCA	1789	6	+	Zea mays	cis-acting regulatory element essential for the anaerobic induction
UB9N1X	ARE	AAACCA	33	6	-	Zea mays	cis-acting regulatory element essential for the anaerobic induction
UJVA88	ARE	AAACCA	1189	6	-	Zea mays	cis-acting regulatory element essential for the anaerobic induction
YE4BG5	ARE	AAACCA	152	6	+	Zea mays	cis-acting regulatory element essential for the anaerobic induction
YE4BG5	ARE	AAACCA	954	6	+	Zea mays	cis-acting regulatory element essential for the anaerobic induction
YE4BG5	ARE	AAACCA	993	6	-	Zea mays	cis-acting regulatory element essential for the anaerobic induction
YE4BG5	ARE	AAACCA	1979	6	-	Zea mays	cis-acting regulatory element essential for the anaerobic induction
1EP8UK	circadian	CAAAGATATC	368	9	-	Lycopersicon esculentum	cis-acting regulatory element involved in circadian control
29A50M	circadian	CAAAGATATC	1079	9	-	Lycopersicon esculentum	cis-acting regulatory element involved in circadian control
L76SLB	circadian	CAAAGATATC	593	9	+	Lycopersicon esculentum	cis-acting regulatory element involved in circadian control
UJVA88	circadian	CAAAGATATC	815	9	-	Lycopersicon esculentum	cis-acting regulatory element involved in circadian control
YE4BG5	circadian	CAAAGATATC	869	9	+	Lycopersicon esculentum	cis-acting regulatory element involved in circadian control
1EP8UK	G-box	TACGTG	1469	6	+	Arabidopsis thaliana	cis-acting regulatory element involved in light responsiveness
1EP8UK	G-box	CACGTC	1495	6	+	Zea mays	cis-acting regulatory element involved in light responsiveness
1EP8UK	G-Box	CACGTT	1339	6	+	Pisum sativum	cis-acting regulatory element involved in light responsiveness
1EP8UK	G-Box	CACGTT	1413	6	-	Pisum sativum	cis-acting regulatory element involved in light responsiveness
46C7PY	G-box	TACGTG	1708	6	+	Arabidopsis thaliana	cis-acting regulatory element involved in light responsiveness
5L52L8	G-box	CACGAC	1910	6	-	Zea mays	cis-acting regulatory element involved in light responsiveness
7U0T6N	G-box	TACGTG	339	6	+	Arabidopsis thaliana	cis-acting regulatory element involved in light responsiveness
7U0T6N	G-box	TACGTG	550	6	-	Arabidopsis thaliana	cis-acting regulatory element involved in light responsiveness
7U0T6N	G-box	CACGAC	675	6	-	Zea mays	cis-acting regulatory element involved in light responsiveness
7U0T6N	G-box	TACGTG	1370	6	+	Arabidopsis thaliana	cis-acting regulatory element involved in light responsiveness
7U0T6N	G-box	TACGTG	1456	6	-	Arabidopsis thaliana	cis-acting regulatory element involved in light responsiveness
8W91IE	G-Box	CACGTT	1359	6	-	Pisum sativum	cis-acting regulatory element involved in light responsiveness
AZU29N	G-Box	CACGTT	1767	6	-	Pisum sativum	cis-acting regulatory element involved in light responsiveness
BAEJ4E	G-box	ACACGTGT	23	8	+	Brassica napus	cis-acting regulatory element involved in light responsiveness
BAEJ4E	G-box	CACGTG	24	6	+	Arabidopsis thaliana	cis-acting regulatory element involved in light responsiveness
BAEJ4E	G-Box	CACGTG	24	6	+	Pisum sativum	cis-acting regulatory element involved in light responsiveness
BAEJ4E	G-Box	TCCACATGGCA	241	10	-	Triticum aestivum	cis-acting regulatory element involved in light responsiveness
BAEJ4E	G-Box	CACGTT	1223	6	+	Pisum sativum	cis-acting regulatory element involved in light responsiveness
BAEJ4E	G-Box	CACGTT	1379	6	+	Pisum sativum	cis-acting regulatory element involved in light responsiveness
D1YXCG	G-Box	CACGTG	1667	6	-	Pisum sativum	cis-acting regulatory element involved in light responsiveness
D1YXCG	G-box	CACGTC	1648	6	-	Zea mays	cis-acting regulatory element involved in light responsiveness
D1YXCG	G-box	ACACGTG(G/t)CACC	1662	10.5	-	Lycopersicon esculentum	cis-acting regulatory element involved in light responsiveness
D1YXCG	G-box	tgACACGTGGCA	1664	11	-	Lycopersicon esculentum	cis-acting regulatory element involved in light responsiveness
D1YXCG	G-box	ACACGTGGC	1665	9	-	Brassica napus	cis-acting regulatory element involved in light responsiveness
D1YXCG	G-box	CACGTG	1667	6	-	Arabidopsis thaliana	cis-acting regulatory element involved in light responsiveness
D1YXCG	G-box	TACGTG	1943	6	-	Arabidopsis thaliana	cis-acting regulatory element involved in light responsiveness
KVF40G	G-box	CACGTC	246	6	+	Zea mays	cis-acting regulatory element involved in light responsiveness
KVF40G	G-box	CACGTG	1429	6	-	Arabidopsis thaliana	cis-acting regulatory element involved in light responsiveness
KVF40G	G-Box	CACGTT	266	6	+	Pisum sativum	cis-acting regulatory element involved in light responsiveness
KVF40G	G-Box	CACGTG	1429	6	-	Pisum sativum	cis-acting regulatory element involved in light responsiveness
P6RS4K	G-box	TAAACGTG	1602	8	+	Brassica oleracea	cis-acting regulatory element involved in light responsiveness
P6RS4K	G-Box	CACGTT	1604	6	-	Pisum sativum	cis-acting regulatory element involved in light responsiveness
UB9N1X	G-box	TACGTG	710	6	+	Arabidopsis thaliana	cis-acting regulatory element involved in light responsiveness
UB9N1X	G-box	CACGAC	1116	6	+	Zea mays	cis-acting regulatory element involved in light responsiveness
UB9N1X	G-box	CACGTG	1482	6	-	Arabidopsis thaliana	cis-acting regulatory element involved in light responsiveness
UB9N1X	G-box	CACGTG	1543	6	-	Arabidopsis thaliana	cis-acting regulatory element involved in light responsiveness
UB9N1X	G-Box	CACGTGAAA	1479	9	-	Pisum sativum	cis-acting regulatory element involved in light responsiveness
UB9N1X	G-Box	CACGTG	1482	6	-	Pisum sativum	cis-acting regulatory element involved in light responsiveness
UB9N1X	G-Box	CACGTG	1543	6	-	Pisum sativum	cis-acting regulatory element involved in light responsiveness
7U0T6N	RY-element	CATGCATG	125	8	+	Helianthus annuus	cis-acting regulatory element involved in seed-specific regulation
G540IJ	RY-element	CATGCATG	336	8	+	Helianthus annuus	cis-acting regulatory element involved in seed-specific regulation
1EP8UK	TGACG-motif	TGACG	1927	5	-	Hordeum vulgare	cis-acting regulatory element involved in the MeJA-responsiveness
1EP8UK	CGTCA-motif	CGTCA	1927	5	+	Hordeum vulgare	cis-acting regulatory element involved in the MeJA-responsiveness
29A50M	TGACG-motif	TGACG	1822	5	-	Hordeum vulgare	cis-acting regulatory element involved in the MeJA-responsiveness
29A50M	CGTCA-motif	CGTCA	1822	5	+	Hordeum vulgare	cis-acting regulatory element involved in the MeJA-responsiveness
7U0T6N	TGACG-motif	TGACG	875	5	-	Hordeum vulgare	cis-acting regulatory element involved in the MeJA-responsiveness
7U0T6N	CGTCA-motif	CGTCA	875	5	+	Hordeum vulgare	cis-acting regulatory element involved in the MeJA-responsiveness
BAEJ4E	TGACG-motif	TGACG	113	5	+	Hordeum vulgare	cis-acting regulatory element involved in the MeJA-responsiveness
BAEJ4E	TGACG-motif	TGACG	145	5	+	Hordeum vulgare	cis-acting regulatory element involved in the MeJA-responsiveness
BAEJ4E	CGTCA-motif	CGTCA	113	5	-	Hordeum vulgare	cis-acting regulatory element involved in the MeJA-responsiveness
BAEJ4E	CGTCA-motif	CGTCA	145	5	-	Hordeum vulgare	cis-acting regulatory element involved in the MeJA-responsiveness
CA7A2G	CGTCA-motif	CGTCA	112	5	+	Hordeum vulgare	cis-acting regulatory element involved in the MeJA-responsiveness
CA7A2G	CGTCA-motif	CGTCA	1699	5	-	Hordeum vulgare	cis-acting regulatory element involved in the MeJA-responsiveness
CA7A2G	TGACG-motif	TGACG	112	5	-	Hordeum vulgare	cis-acting regulatory element involved in the MeJA-responsiveness
CA7A2G	TGACG-motif	TGACG	1699	5	+	Hordeum vulgare	cis-acting regulatory element involved in the MeJA-responsiveness
D1YXCG	CGTCA-motif	CGTCA	415	5	+	Hordeum vulgare	cis-acting regulatory element involved in the MeJA-responsiveness
D1YXCG	CGTCA-motif	CGTCA	570	5	-	Hordeum vulgare	cis-acting regulatory element involved in the MeJA-responsiveness
D1YXCG	CGTCA-motif	CGTCA	1647	5	-	Hordeum vulgare	cis-acting regulatory element involved in the MeJA-responsiveness
D1YXCG	TGACG-motif	TGACG	415	5	-	Hordeum vulgare	cis-acting regulatory element involved in the MeJA-responsiveness
D1YXCG	TGACG-motif	TGACG	570	5	+	Hordeum vulgare	cis-acting regulatory element involved in the MeJA-responsiveness
D1YXCG	TGACG-motif	TGACG	1647	5	+	Hordeum vulgare	cis-acting regulatory element involved in the MeJA-responsiveness
G540IJ	CGTCA-motif	CGTCA	31	5	-	Hordeum vulgare	cis-acting regulatory element involved in the MeJA-responsiveness
G540IJ	CGTCA-motif	CGTCA	64	5	-	Hordeum vulgare	cis-acting regulatory element involved in the MeJA-responsiveness
G540IJ	CGTCA-motif	CGTCA	67	5	+	Hordeum vulgare	cis-acting regulatory element involved in the MeJA-responsiveness
G540IJ	CGTCA-motif	CGTCA	231	5	-	Hordeum vulgare	cis-acting regulatory element involved in the MeJA-responsiveness
G540IJ	TGACG-motif	TGACG	31	5	+	Hordeum vulgare	cis-acting regulatory element involved in the MeJA-responsiveness
G540IJ	TGACG-motif	TGACG	64	5	+	Hordeum vulgare	cis-acting regulatory element involved in the MeJA-responsiveness
G540IJ	TGACG-motif	TGACG	67	5	-	Hordeum vulgare	cis-acting regulatory element involved in the MeJA-responsiveness
G540IJ	TGACG-motif	TGACG	231	5	+	Hordeum vulgare	cis-acting regulatory element involved in the MeJA-responsiveness
KVF40G	TGACG-motif	TGACG	248	5	-	Hordeum vulgare	cis-acting regulatory element involved in the MeJA-responsiveness
KVF40G	TGACG-motif	TGACG	1586	5	-	Hordeum vulgare	cis-acting regulatory element involved in the MeJA-responsiveness
KVF40G	CGTCA-motif	CGTCA	248	5	+	Hordeum vulgare	cis-acting regulatory element involved in the MeJA-responsiveness
KVF40G	CGTCA-motif	CGTCA	1586	5	+	Hordeum vulgare	cis-acting regulatory element involved in the MeJA-responsiveness
P6RS4K	TGACG-motif	TGACG	158	5	-	Hordeum vulgare	cis-acting regulatory element involved in the MeJA-responsiveness
P6RS4K	TGACG-motif	TGACG	476	5	-	Hordeum vulgare	cis-acting regulatory element involved in the MeJA-responsiveness
P6RS4K	CGTCA-motif	CGTCA	158	5	+	Hordeum vulgare	cis-acting regulatory element involved in the MeJA-responsiveness
P6RS4K	CGTCA-motif	CGTCA	476	5	+	Hordeum vulgare	cis-acting regulatory element involved in the MeJA-responsiveness
UB9N1X	TGACG-motif	TGACG	920	5	-	Hordeum vulgare	cis-acting regulatory element involved in the MeJA-responsiveness
UB9N1X	TGACG-motif	TGACG	1087	5	-	Hordeum vulgare	cis-acting regulatory element involved in the MeJA-responsiveness
UB9N1X	TGACG-motif	TGACG	1873	5	-	Hordeum vulgare	cis-acting regulatory element involved in the MeJA-responsiveness
UB9N1X	CGTCA-motif	CGTCA	920	5	+	Hordeum vulgare	cis-acting regulatory element involved in the MeJA-responsiveness
UB9N1X	CGTCA-motif	CGTCA	1087	5	+	Hordeum vulgare	cis-acting regulatory element involved in the MeJA-responsiveness
UB9N1X	CGTCA-motif	CGTCA	1873	5	+	Hordeum vulgare	cis-acting regulatory element involved in the MeJA-responsiveness
YE4BG5	CGTCA-motif	CGTCA	1214	5	+	Hordeum vulgare	cis-acting regulatory element involved in the MeJA-responsiveness
YE4BG5	TGACG-motif	TGACG	1214	5	-	Hordeum vulgare	cis-acting regulatory element involved in the MeJA-responsiveness
29A50M	O2-site	GATGACATGG	1213	9	+	Zea mays	cis-acting regulatory element involved in zein metabolism regulation
29A50M	O2-site	GTTGACGTGA	1819	9	-	Zea mays	cis-acting regulatory element involved in zein metabolism regulation
8W91IE	O2-site	GATGATGTGG	1335	9	+	Zea mays	cis-acting regulatory element involved in zein metabolism regulation
D1YXCG	O2-site	GTTGACGTGA	1645	9	+	Zea mays	cis-acting regulatory element involved in zein metabolism regulation
G540IJ	O2-site	GATGACATGG	1288	9	-	Zea mays	cis-acting regulatory element involved in zein metabolism regulation
L76SLB	O2-site	GATGATGTGG	1424	9	-	Zea mays	cis-acting regulatory element involved in zein metabolism regulation
YE4BG5	O2-site	GATGACATGG	1	9	+	Zea mays	cis-acting regulatory element involved in zein metabolism regulation
29A50M	CAT-box	GCCACT	228	6	-	Arabidopsis thaliana	cis-acting regulatory element related to meristem expression
29A50M	CAT-box	GCCACT	228	6	-	Arabidopsis thaliana	cis-acting regulatory element related to meristem expression
KVF40G	CAT-box	GCCACT	1457	6	-	Arabidopsis thaliana	cis-acting regulatory element related to meristem expression
P6RS4K	CAT-box	GCCACT	1973	6	+	Arabidopsis thaliana	cis-acting regulatory element related to meristem expression
UJVA88	CAT-box	GCCACT	1878	6	+	Arabidopsis thaliana	cis-acting regulatory element related to meristem expression
29A50M	GCN4_motif	TGAGTCA	36	7	+	Oryza sativa	cis-regulatory element involved in endosperm expression
29A50M	GCN4_motif	TGAGTCA	810	7	+	Oryza sativa	cis-regulatory element involved in endosperm expression
D1YXCG	GCN4_motif	TGAGTCA	75	7	+	Oryza sativa	cis-regulatory element involved in endosperm expression
UJVA88	GCN4_motif	TGAGTCA	79	7	-	Oryza sativa	cis-regulatory element involved in endosperm expression
UJVA88	GCN4_motif	TGAGTCA	645	7	+	Oryza sativa	cis-regulatory element involved in endosperm expression
5L52L8	AT-rich sequence	TAAAATACT	1526	9	-	Pisum sativum	element for maximal elicitor-mediated activation (2copies)
8W91IE	AT-rich sequence	TAAAATACT	923	9	+	Pisum sativum	element for maximal elicitor-mediated activation (2copies)
AZU29N	AT-rich sequence	TAAAATACT	1014	9	+	Pisum sativum	element for maximal elicitor-mediated activation (2copies)
AZU29N	AT-rich sequence	TAAAATACT	1790	9	+	Pisum sativum	element for maximal elicitor-mediated activation (2copies)
UJVA88	AT-rich sequence	TAAAATACT	1657	9	+	Pisum sativum	element for maximal elicitor-mediated activation (2copies)
YE4BG5	AT-rich sequence	TAAAATACT	84	9	+	Pisum sativum	element for maximal elicitor-mediated activation (2copies)
YE4BG5	AT-rich sequence	TAAAATACT	763	9	-	Pisum sativum	element for maximal elicitor-mediated activation (2copies)
CA7A2G	GC-motif	CCCCCG	108	6	+	Zea mays	enhancer-like element involved in anoxic specific inducibility
29A50M	GARE-motif	TCTGTTG	711	7	+	Brassica oleracea	gibberellin-responsive element
46C7PY	P-box	CCTTTTG	432	7	-	Oryza sativa	gibberellin-responsive element
46C7PY	P-box	CCTTTTG	570	7	-	Oryza sativa	gibberellin-responsive element
5L52L8	GARE-motif	TCTGTTG	1590	7	+	Brassica oleracea	gibberellin-responsive element
KVF40G	P-box	CCTTTTG	11	7	+	Oryza sativa	gibberellin-responsive element
P6RS4K	GARE-motif	TCTGTTG	926	7	+	Brassica oleracea	gibberellin-responsive element
P6RS4K	GARE-motif	TCTGTTG	1303	7	+	Brassica oleracea	gibberellin-responsive element
P6RS4K	P-box	CCTTTTG	1413	7	-	Oryza sativa	gibberellin-responsive element
P6RS4K	P-box	CCTTTTG	1430	7	+	Oryza sativa	gibberellin-responsive element
5L52L8	AACA_motif	TAACAAACTCCA	1232	11	-	Oryza sativa	involved in endosperm-specific negative expression
29A50M	GT1-motif	GGTTAA	1308	6	-	Arabidopsis thaliana	light responsive element
29A50M	GT1-motif	GGTTAAT	1611	7	+	Avena sativa	light responsive element
46C7PY	GT1-motif	GTGTGTGAA	700	9	-	Solanum tuberosum	light responsive element
46C7PY	GT1-motif	GGTTAA	1248	6	+	Arabidopsis thaliana	light responsive element
7U0T6N	GT1-motif	GGTTAA	164	6	-	Arabidopsis thaliana	light responsive element
8W91IE	GT1-motif	GGTTAAT	936	7	+	Avena sativa	light responsive element
AZU29N	GT1-motif	GGTTAA	474	6	-	Arabidopsis thaliana	light responsive element
D1YXCG	GT1-motif	GGTTAA	920	6	-	Arabidopsis thaliana	light responsive element
D1YXCG	GT1-motif	GGTTAA	939	6	+	Arabidopsis thaliana	light responsive element
KVF40G	GT1-motif	GTGTGTGAA	197	9	-	Solanum tuberosum	light responsive element
KVF40G	GT1-motif	GGTTAA	207	6	-	Arabidopsis thaliana	light responsive element
P6RS4K	GT1-motif	GGTTAA	93	6	-	Arabidopsis thaliana	light responsive element
UJVA88	GT1-motif	GGTTAA	156	6	-	Arabidopsis thaliana	light responsive element
YE4BG5	GT1-motif	GGTTAA	143	6	+	Arabidopsis thaliana	light responsive element
YE4BG5	GT1-motif	GGTTAA	708	6	-	Arabidopsis thaliana	light responsive element
1EP8UK	MBS	CAACTG	1772	6	-	Arabidopsis thaliana	MYB binding site involved in drought-inducibility
1EP8UK	MBS	CAACTG	1974	6	+	Arabidopsis thaliana	MYB binding site involved in drought-inducibility
29A50M	MBS	CAACTG	1941	6	-	Arabidopsis thaliana	MYB binding site involved in drought-inducibility
46C7PY	MBS	CAACTG	1211	6	-	Arabidopsis thaliana	MYB binding site involved in drought-inducibility
8W91IE	MBS	CAACTG	437	6	-	Arabidopsis thaliana	MYB binding site involved in drought-inducibility
8W91IE	MBS	CAACTG	1345	6	-	Arabidopsis thaliana	MYB binding site involved in drought-inducibility
8W91IE	MBS	CAACTG	1712	6	+	Arabidopsis thaliana	MYB binding site involved in drought-inducibility
8W91IE	MBS	CAACTG	1990	6	+	Arabidopsis thaliana	MYB binding site involved in drought-inducibility
KVF40G	MBS	CAACTG	1943	6	+	Arabidopsis thaliana	MYB binding site involved in drought-inducibility
P6RS4K	MBS	CAACTG	1126	6	+	Arabidopsis thaliana	MYB binding site involved in drought-inducibility
UB9N1X	MBS	CAACTG	896	6	-	Arabidopsis thaliana	MYB binding site involved in drought-inducibility
YE4BG5	MBS	CAACTG	1716	6	+	Arabidopsis thaliana	MYB binding site involved in drought-inducibility
29A50M	MBSI	aaaAaaC(G/C)GTTA	964	10.5	+	Petunia hybrida	MYB binding site involved in flavonoid biosynthetic genes regulation
5L52L8	MBSI	TTTTTACGGTTA	1455	11	-	Petunia hybrida	MYB binding site involved in flavonoid biosynthetic genes regulation
AZU29N	MBSI	TTTTTACGGTTA	475	11	-	Petunia hybrida	MYB binding site involved in flavonoid biosynthetic genes regulation
29A50M	MRE	AACCTAA	930	7	+	Petroselinum crispum	MYB binding site involved in light responsiveness
5L52L8	MRE	AACCTAA	1576	7	-	Petroselinum crispum	MYB binding site involved in light responsiveness
7U0T6N	MRE	AACCTAA	762	7	+	Petroselinum crispum	MYB binding site involved in light responsiveness
7U0T6N	MRE	AACCTAA	958	7	+	Petroselinum crispum	MYB binding site involved in light responsiveness
8W91IE	MRE	AACCTAA	933	7	-	Petroselinum crispum	MYB binding site involved in light responsiveness
8W91IE	MRE	AACCTAA	1831	7	-	Petroselinum crispum	MYB binding site involved in light responsiveness
AZU29N	MRE	AACCTAA	1186	7	+	Petroselinum crispum	MYB binding site involved in light responsiveness
L76SLB	MRE	AACCTAA	366	7	-	Petroselinum crispum	MYB binding site involved in light responsiveness
UB9N1X	MRE	AACCTAA	510	7	+	Petroselinum crispum	MYB binding site involved in light responsiveness
UJVA88	MRE	AACCTAA	269	7	-	Petroselinum crispum	MYB binding site involved in light responsiveness
1EP8UK	CCAAT-box	CAACGG	1609	6	+	Hordeum vulgare	MYBHv1 binding site
29A50M	CCAAT-box	CAACGG	569	6	+	Hordeum vulgare	MYBHv1 binding site
AZU29N	CCAAT-box	CAACGG	1878	6	+	Hordeum vulgare	MYBHv1 binding site
YE4BG5	CCAAT-box	CAACGG	1409	6	-	Hordeum vulgare	MYBHv1 binding site
BAEJ4E	3-AF3 binding site	CACTATCTAAC	963	10	-	Pisum sativum	part of a conserved DNA module array (CMA3)
CA7A2G	ATCT-motif	AATCTAATCC	1947	9	-	Pisum sativum	part of a conserved DNA module involved in light responsiveness
G540IJ	ATCT-motif	AATCTAATCC	1742	9	-	Pisum sativum	part of a conserved DNA module involved in light responsiveness
UJVA88	ATCT-motif	AATCTAATCC	266	9	-	Pisum sativum	part of a conserved DNA module involved in light responsiveness
UJVA88	ATCT-motif	AATCTAATCC	272	9	-	Pisum sativum	part of a conserved DNA module involved in light responsiveness
1EP8UK	Box 4	ATTAAT	485	6	+	Petroselinum crispum	part of a conserved DNA module involved in light responsiveness
1EP8UK	Box 4	ATTAAT	801	6	+	Petroselinum crispum	part of a conserved DNA module involved in light responsiveness
1EP8UK	Box 4	ATTAAT	1083	6	-	Petroselinum crispum	part of a conserved DNA module involved in light responsiveness
1EP8UK	Box 4	ATTAAT	1583	6	-	Petroselinum crispum	part of a conserved DNA module involved in light responsiveness
1EP8UK	Box 4	ATTAAT	1628	6	-	Petroselinum crispum	part of a conserved DNA module involved in light responsiveness
29A50M	Box 4	ATTAAT	241	6	+	Petroselinum crispum	part of a conserved DNA module involved in light responsiveness
29A50M	Box 4	ATTAAT	1413	6	-	Petroselinum crispum	part of a conserved DNA module involved in light responsiveness
29A50M	Box 4	ATTAAT	1566	6	-	Petroselinum crispum	part of a conserved DNA module involved in light responsiveness
29A50M	Box 4	ATTAAT	1744	6	-	Petroselinum crispum	part of a conserved DNA module involved in light responsiveness
46C7PY	Box 4	ATTAAT	620	6	+	Petroselinum crispum	part of a conserved DNA module involved in light responsiveness
46C7PY	Box 4	ATTAAT	1485	6	-	Petroselinum crispum	part of a conserved DNA module involved in light responsiveness
46C7PY	Box 4	ATTAAT	1548	6	-	Petroselinum crispum	part of a conserved DNA module involved in light responsiveness
46C7PY	Box 4	ATTAAT	1726	6	-	Petroselinum crispum	part of a conserved DNA module involved in light responsiveness
46C7PY	Box 4	ATTAAT	1821	6	-	Petroselinum crispum	part of a conserved DNA module involved in light responsiveness
5L52L8	Box 4	ATTAAT	1135	6	-	Petroselinum crispum	part of a conserved DNA module involved in light responsiveness
7U0T6N	Box 4	ATTAAT	407	6	+	Petroselinum crispum	part of a conserved DNA module involved in light responsiveness
7U0T6N	Box 4	ATTAAT	1568	6	-	Petroselinum crispum	part of a conserved DNA module involved in light responsiveness
7U0T6N	Box 4	ATTAAT	1635	6	-	Petroselinum crispum	part of a conserved DNA module involved in light responsiveness
8W91IE	Box 4	ATTAAT	941	6	+	Petroselinum crispum	part of a conserved DNA module involved in light responsiveness
8W91IE	Box 4	ATTAAT	945	6	+	Petroselinum crispum	part of a conserved DNA module involved in light responsiveness
8W91IE	Box 4	ATTAAT	1232	6	-	Petroselinum crispum	part of a conserved DNA module involved in light responsiveness
8W91IE	Box 4	ATTAAT	1236	6	-	Petroselinum crispum	part of a conserved DNA module involved in light responsiveness
8W91IE	Box 4	ATTAAT	1248	6	-	Petroselinum crispum	part of a conserved DNA module involved in light responsiveness
8W91IE	Box 4	ATTAAT	1273	6	-	Petroselinum crispum	part of a conserved DNA module involved in light responsiveness
8W91IE	Box 4	ATTAAT	1957	6	-	Petroselinum crispum	part of a conserved DNA module involved in light responsiveness
8W91IE	Box 4	ATTAAT	1961	6	-	Petroselinum crispum	part of a conserved DNA module involved in light responsiveness
8W91IE	Box 4	ATTAAT	1965	6	-	Petroselinum crispum	part of a conserved DNA module involved in light responsiveness
8W91IE	Box 4	ATTAAT	1969	6	-	Petroselinum crispum	part of a conserved DNA module involved in light responsiveness
8W91IE	Box 4	ATTAAT	1973	6	-	Petroselinum crispum	part of a conserved DNA module involved in light responsiveness
AZU29N	Box 4	ATTAAT	428	6	+	Petroselinum crispum	part of a conserved DNA module involved in light responsiveness
AZU29N	Box 4	ATTAAT	615	6	+	Petroselinum crispum	part of a conserved DNA module involved in light responsiveness
AZU29N	Box 4	ATTAAT	816	6	+	Petroselinum crispum	part of a conserved DNA module involved in light responsiveness
AZU29N	Box 4	ATTAAT	960	6	+	Petroselinum crispum	part of a conserved DNA module involved in light responsiveness
AZU29N	Box 4	ATTAAT	985	6	+	Petroselinum crispum	part of a conserved DNA module involved in light responsiveness
AZU29N	Box 4	ATTAAT	1312	6	-	Petroselinum crispum	part of a conserved DNA module involved in light responsiveness
AZU29N	Box 4	ATTAAT	1345	6	-	Petroselinum crispum	part of a conserved DNA module involved in light responsiveness
AZU29N	Box 4	ATTAAT	1365	6	-	Petroselinum crispum	part of a conserved DNA module involved in light responsiveness
AZU29N	Box 4	ATTAAT	1606	6	-	Petroselinum crispum	part of a conserved DNA module involved in light responsiveness
AZU29N	Box 4	ATTAAT	1643	6	-	Petroselinum crispum	part of a conserved DNA module involved in light responsiveness
BAEJ4E	Box 4	ATTAAT	946	6	+	Petroselinum crispum	part of a conserved DNA module involved in light responsiveness
BAEJ4E	Box 4	ATTAAT	1592	6	-	Petroselinum crispum	part of a conserved DNA module involved in light responsiveness
BAEJ4E	Box 4	ATTAAT	1633	6	-	Petroselinum crispum	part of a conserved DNA module involved in light responsiveness
BAEJ4E	Box 4	ATTAAT	1673	6	-	Petroselinum crispum	part of a conserved DNA module involved in light responsiveness
BAEJ4E	Box 4	ATTAAT	1760	6	-	Petroselinum crispum	part of a conserved DNA module involved in light responsiveness
BAEJ4E	Box 4	ATTAAT	1877	6	-	Petroselinum crispum	part of a conserved DNA module involved in light responsiveness
CA7A2G	Box 4	ATTAAT	1932	6	-	Petroselinum crispum	part of a conserved DNA module involved in light responsiveness
D1YXCG	Box 4	ATTAAT	1019	6	-	Petroselinum crispum	part of a conserved DNA module involved in light responsiveness
D1YXCG	Box 4	ATTAAT	1363	6	-	Petroselinum crispum	part of a conserved DNA module involved in light responsiveness
G540IJ	Box 4	ATTAAT	294	6	+	Petroselinum crispum	part of a conserved DNA module involved in light responsiveness
G540IJ	Box 4	ATTAAT	463	6	+	Petroselinum crispum	part of a conserved DNA module involved in light responsiveness
G540IJ	Box 4	ATTAAT	700	6	+	Petroselinum crispum	part of a conserved DNA module involved in light responsiveness
G540IJ	Box 4	ATTAAT	733	6	+	Petroselinum crispum	part of a conserved DNA module involved in light responsiveness
G540IJ	Box 4	ATTAAT	778	6	+	Petroselinum crispum	part of a conserved DNA module involved in light responsiveness
KVF40G	Box 4	ATTAAT	288	6	+	Petroselinum crispum	part of a conserved DNA module involved in light responsiveness
KVF40G	Box 4	ATTAAT	611	6	+	Petroselinum crispum	part of a conserved DNA module involved in light responsiveness
KVF40G	Box 4	ATTAAT	1090	6	-	Petroselinum crispum	part of a conserved DNA module involved in light responsiveness
KVF40G	Box 4	ATTAAT	1364	6	-	Petroselinum crispum	part of a conserved DNA module involved in light responsiveness
L76SLB	Box 4	ATTAAT	763	6	+	Petroselinum crispum	part of a conserved DNA module involved in light responsiveness
L76SLB	Box 4	ATTAAT	817	6	+	Petroselinum crispum	part of a conserved DNA module involved in light responsiveness
L76SLB	Box 4	ATTAAT	1191	6	-	Petroselinum crispum	part of a conserved DNA module involved in light responsiveness
L76SLB	Box 4	ATTAAT	1198	6	-	Petroselinum crispum	part of a conserved DNA module involved in light responsiveness
L76SLB	Box 4	ATTAAT	1289	6	-	Petroselinum crispum	part of a conserved DNA module involved in light responsiveness
P6RS4K	Box 4	ATTAAT	1046	6	-	Petroselinum crispum	part of a conserved DNA module involved in light responsiveness
P6RS4K	Box 4	ATTAAT	1698	6	-	Petroselinum crispum	part of a conserved DNA module involved in light responsiveness
UB9N1X	Box 4	ATTAAT	589	6	+	Petroselinum crispum	part of a conserved DNA module involved in light responsiveness
UB9N1X	Box 4	ATTAAT	653	6	+	Petroselinum crispum	part of a conserved DNA module involved in light responsiveness
UB9N1X	Box 4	ATTAAT	1063	6	-	Petroselinum crispum	part of a conserved DNA module involved in light responsiveness
UB9N1X	Box 4	ATTAAT	1123	6	-	Petroselinum crispum	part of a conserved DNA module involved in light responsiveness
UB9N1X	Box 4	ATTAAT	1269	6	-	Petroselinum crispum	part of a conserved DNA module involved in light responsiveness
UB9N1X	Box 4	ATTAAT	1612	6	-	Petroselinum crispum	part of a conserved DNA module involved in light responsiveness
UB9N1X	Box 4	ATTAAT	1630	6	-	Petroselinum crispum	part of a conserved DNA module involved in light responsiveness
UB9N1X	Box 4	ATTAAT	1771	6	-	Petroselinum crispum	part of a conserved DNA module involved in light responsiveness
UB9N1X	Box 4	ATTAAT	1805	6	-	Petroselinum crispum	part of a conserved DNA module involved in light responsiveness
UJVA88	Box 4	ATTAAT	504	6	+	Petroselinum crispum	part of a conserved DNA module involved in light responsiveness
UJVA88	Box 4	ATTAAT	1135	6	-	Petroselinum crispum	part of a conserved DNA module involved in light responsiveness
UJVA88	Box 4	ATTAAT	1397	6	-	Petroselinum crispum	part of a conserved DNA module involved in light responsiveness
UJVA88	Box 4	ATTAAT	1401	6	-	Petroselinum crispum	part of a conserved DNA module involved in light responsiveness
UJVA88	Box 4	ATTAAT	1537	6	-	Petroselinum crispum	part of a conserved DNA module involved in light responsiveness
UJVA88	Box 4	ATTAAT	1690	6	-	Petroselinum crispum	part of a conserved DNA module involved in light responsiveness
YE4BG5	Box 4	ATTAAT	17	6	+	Petroselinum crispum	part of a conserved DNA module involved in light responsiveness
YE4BG5	Box 4	ATTAAT	62	6	+	Petroselinum crispum	part of a conserved DNA module involved in light responsiveness
YE4BG5	Box 4	ATTAAT	788	6	+	Petroselinum crispum	part of a conserved DNA module involved in light responsiveness
YE4BG5	Box 4	ATTAAT	833	6	+	Petroselinum crispum	part of a conserved DNA module involved in light responsiveness
YE4BG5	Box 4	ATTAAT	856	6	+	Petroselinum crispum	part of a conserved DNA module involved in light responsiveness
YE4BG5	Box 4	ATTAAT	1065	6	-	Petroselinum crispum	part of a conserved DNA module involved in light responsiveness
YE4BG5	Box 4	ATTAAT	1431	6	-	Petroselinum crispum	part of a conserved DNA module involved in light responsiveness
YE4BG5	Box 4	ATTAAT	1524	6	-	Petroselinum crispum	part of a conserved DNA module involved in light responsiveness
YE4BG5	Box 4	ATTAAT	1554	6	-	Petroselinum crispum	part of a conserved DNA module involved in light responsiveness
YE4BG5	Box 4	ATTAAT	1581	6	-	Petroselinum crispum	part of a conserved DNA module involved in light responsiveness
YE4BG5	Box 4	ATTAAT	1612	6	-	Petroselinum crispum	part of a conserved DNA module involved in light responsiveness
1EP8UK	Box 4	ATTAAT	485	6	+	Petroselinum crispum	part of a conserved DNA module involved in light responsiveness
1EP8UK	Box 4	ATTAAT	801	6	+	Petroselinum crispum	part of a conserved DNA module involved in light responsiveness
1EP8UK	Box 4	ATTAAT	1083	6	-	Petroselinum crispum	part of a conserved DNA module involved in light responsiveness
1EP8UK	Box 4	ATTAAT	1583	6	-	Petroselinum crispum	part of a conserved DNA module involved in light responsiveness
1EP8UK	Box 4	ATTAAT	1628	6	-	Petroselinum crispum	part of a conserved DNA module involved in light responsiveness
29A50M	Box 4	ATTAAT	241	6	+	Petroselinum crispum	part of a conserved DNA module involved in light responsiveness
29A50M	Box 4	ATTAAT	1413	6	-	Petroselinum crispum	part of a conserved DNA module involved in light responsiveness
29A50M	Box 4	ATTAAT	1566	6	-	Petroselinum crispum	part of a conserved DNA module involved in light responsiveness
29A50M	Box 4	ATTAAT	1744	6	-	Petroselinum crispum	part of a conserved DNA module involved in light responsiveness
46C7PY	Box 4	ATTAAT	620	6	+	Petroselinum crispum	part of a conserved DNA module involved in light responsiveness
46C7PY	Box 4	ATTAAT	1485	6	-	Petroselinum crispum	part of a conserved DNA module involved in light responsiveness
46C7PY	Box 4	ATTAAT	1548	6	-	Petroselinum crispum	part of a conserved DNA module involved in light responsiveness
46C7PY	Box 4	ATTAAT	1726	6	-	Petroselinum crispum	part of a conserved DNA module involved in light responsiveness
46C7PY	Box 4	ATTAAT	1821	6	-	Petroselinum crispum	part of a conserved DNA module involved in light responsiveness
5L52L8	Box 4	ATTAAT	1135	6	-	Petroselinum crispum	part of a conserved DNA module involved in light responsiveness
7U0T6N	Box 4	ATTAAT	407	6	+	Petroselinum crispum	part of a conserved DNA module involved in light responsiveness
7U0T6N	Box 4	ATTAAT	1568	6	-	Petroselinum crispum	part of a conserved DNA module involved in light responsiveness
7U0T6N	Box 4	ATTAAT	1635	6	-	Petroselinum crispum	part of a conserved DNA module involved in light responsiveness
8W91IE	Box 4	ATTAAT	941	6	+	Petroselinum crispum	part of a conserved DNA module involved in light responsiveness
8W91IE	Box 4	ATTAAT	945	6	+	Petroselinum crispum	part of a conserved DNA module involved in light responsiveness
8W91IE	Box 4	ATTAAT	1232	6	-	Petroselinum crispum	part of a conserved DNA module involved in light responsiveness
8W91IE	Box 4	ATTAAT	1236	6	-	Petroselinum crispum	part of a conserved DNA module involved in light responsiveness
8W91IE	Box 4	ATTAAT	1248	6	-	Petroselinum crispum	part of a conserved DNA module involved in light responsiveness
8W91IE	Box 4	ATTAAT	1273	6	-	Petroselinum crispum	part of a conserved DNA module involved in light responsiveness
8W91IE	Box 4	ATTAAT	1957	6	-	Petroselinum crispum	part of a conserved DNA module involved in light responsiveness
8W91IE	Box 4	ATTAAT	1961	6	-	Petroselinum crispum	part of a conserved DNA module involved in light responsiveness
8W91IE	Box 4	ATTAAT	1965	6	-	Petroselinum crispum	part of a conserved DNA module involved in light responsiveness
8W91IE	Box 4	ATTAAT	1969	6	-	Petroselinum crispum	part of a conserved DNA module involved in light responsiveness
8W91IE	Box 4	ATTAAT	1973	6	-	Petroselinum crispum	part of a conserved DNA module involved in light responsiveness
AZU29N	Box 4	ATTAAT	428	6	+	Petroselinum crispum	part of a conserved DNA module involved in light responsiveness
AZU29N	Box 4	ATTAAT	615	6	+	Petroselinum crispum	part of a conserved DNA module involved in light responsiveness
AZU29N	Box 4	ATTAAT	816	6	+	Petroselinum crispum	part of a conserved DNA module involved in light responsiveness
AZU29N	Box 4	ATTAAT	960	6	+	Petroselinum crispum	part of a conserved DNA module involved in light responsiveness
AZU29N	Box 4	ATTAAT	985	6	+	Petroselinum crispum	part of a conserved DNA module involved in light responsiveness
AZU29N	Box 4	ATTAAT	1312	6	-	Petroselinum crispum	part of a conserved DNA module involved in light responsiveness
AZU29N	Box 4	ATTAAT	1345	6	-	Petroselinum crispum	part of a conserved DNA module involved in light responsiveness
AZU29N	Box 4	ATTAAT	1365	6	-	Petroselinum crispum	part of a conserved DNA module involved in light responsiveness
AZU29N	Box 4	ATTAAT	1606	6	-	Petroselinum crispum	part of a conserved DNA module involved in light responsiveness
AZU29N	Box 4	ATTAAT	1643	6	-	Petroselinum crispum	part of a conserved DNA module involved in light responsiveness
BAEJ4E	Box 4	ATTAAT	946	6	+	Petroselinum crispum	part of a conserved DNA module involved in light responsiveness
BAEJ4E	Box 4	ATTAAT	1592	6	-	Petroselinum crispum	part of a conserved DNA module involved in light responsiveness
BAEJ4E	Box 4	ATTAAT	1633	6	-	Petroselinum crispum	part of a conserved DNA module involved in light responsiveness
BAEJ4E	Box 4	ATTAAT	1673	6	-	Petroselinum crispum	part of a conserved DNA module involved in light responsiveness
BAEJ4E	Box 4	ATTAAT	1760	6	-	Petroselinum crispum	part of a conserved DNA module involved in light responsiveness
BAEJ4E	Box 4	ATTAAT	1877	6	-	Petroselinum crispum	part of a conserved DNA module involved in light responsiveness
CA7A2G	ATCT-motif	AATCTAATCC	1947	9	-	Pisum sativum	part of a conserved DNA module involved in light responsiveness
CA7A2G	Box 4	ATTAAT	1932	6	-	Petroselinum crispum	part of a conserved DNA module involved in light responsiveness
D1YXCG	Box 4	ATTAAT	1019	6	-	Petroselinum crispum	part of a conserved DNA module involved in light responsiveness
D1YXCG	Box 4	ATTAAT	1363	6	-	Petroselinum crispum	part of a conserved DNA module involved in light responsiveness
G540IJ	ATCT-motif	AATCTAATCC	1742	9	-	Pisum sativum	part of a conserved DNA module involved in light responsiveness
G540IJ	Box 4	ATTAAT	294	6	+	Petroselinum crispum	part of a conserved DNA module involved in light responsiveness
G540IJ	Box 4	ATTAAT	463	6	+	Petroselinum crispum	part of a conserved DNA module involved in light responsiveness
G540IJ	Box 4	ATTAAT	700	6	+	Petroselinum crispum	part of a conserved DNA module involved in light responsiveness
G540IJ	Box 4	ATTAAT	733	6	+	Petroselinum crispum	part of a conserved DNA module involved in light responsiveness
G540IJ	Box 4	ATTAAT	778	6	+	Petroselinum crispum	part of a conserved DNA module involved in light responsiveness
KVF40G	Box 4	ATTAAT	288	6	+	Petroselinum crispum	part of a conserved DNA module involved in light responsiveness
KVF40G	Box 4	ATTAAT	611	6	+	Petroselinum crispum	part of a conserved DNA module involved in light responsiveness
KVF40G	Box 4	ATTAAT	1090	6	-	Petroselinum crispum	part of a conserved DNA module involved in light responsiveness
KVF40G	Box 4	ATTAAT	1364	6	-	Petroselinum crispum	part of a conserved DNA module involved in light responsiveness
L76SLB	Box 4	ATTAAT	763	6	+	Petroselinum crispum	part of a conserved DNA module involved in light responsiveness
L76SLB	Box 4	ATTAAT	817	6	+	Petroselinum crispum	part of a conserved DNA module involved in light responsiveness
L76SLB	Box 4	ATTAAT	1191	6	-	Petroselinum crispum	part of a conserved DNA module involved in light responsiveness
L76SLB	Box 4	ATTAAT	1198	6	-	Petroselinum crispum	part of a conserved DNA module involved in light responsiveness
L76SLB	Box 4	ATTAAT	1289	6	-	Petroselinum crispum	part of a conserved DNA module involved in light responsiveness
P6RS4K	Box 4	ATTAAT	1046	6	-	Petroselinum crispum	part of a conserved DNA module involved in light responsiveness
P6RS4K	Box 4	ATTAAT	1698	6	-	Petroselinum crispum	part of a conserved DNA module involved in light responsiveness
UB9N1X	Box 4	ATTAAT	589	6	+	Petroselinum crispum	part of a conserved DNA module involved in light responsiveness
UB9N1X	Box 4	ATTAAT	653	6	+	Petroselinum crispum	part of a conserved DNA module involved in light responsiveness
UB9N1X	Box 4	ATTAAT	1063	6	-	Petroselinum crispum	part of a conserved DNA module involved in light responsiveness
UB9N1X	Box 4	ATTAAT	1123	6	-	Petroselinum crispum	part of a conserved DNA module involved in light responsiveness
UB9N1X	Box 4	ATTAAT	1269	6	-	Petroselinum crispum	part of a conserved DNA module involved in light responsiveness
UB9N1X	Box 4	ATTAAT	1612	6	-	Petroselinum crispum	part of a conserved DNA module involved in light responsiveness
UB9N1X	Box 4	ATTAAT	1630	6	-	Petroselinum crispum	part of a conserved DNA module involved in light responsiveness
UB9N1X	Box 4	ATTAAT	1771	6	-	Petroselinum crispum	part of a conserved DNA module involved in light responsiveness
UB9N1X	Box 4	ATTAAT	1805	6	-	Petroselinum crispum	part of a conserved DNA module involved in light responsiveness
UJVA88	Box 4	ATTAAT	504	6	+	Petroselinum crispum	part of a conserved DNA module involved in light responsiveness
UJVA88	Box 4	ATTAAT	1135	6	-	Petroselinum crispum	part of a conserved DNA module involved in light responsiveness
UJVA88	Box 4	ATTAAT	1397	6	-	Petroselinum crispum	part of a conserved DNA module involved in light responsiveness
UJVA88	Box 4	ATTAAT	1401	6	-	Petroselinum crispum	part of a conserved DNA module involved in light responsiveness
UJVA88	Box 4	ATTAAT	1537	6	-	Petroselinum crispum	part of a conserved DNA module involved in light responsiveness
UJVA88	Box 4	ATTAAT	1690	6	-	Petroselinum crispum	part of a conserved DNA module involved in light responsiveness
UJVA88	ATCT-motif	AATCTAATCC	266	9	-	Pisum sativum	part of a conserved DNA module involved in light responsiveness
UJVA88	ATCT-motif	AATCTAATCC	272	9	-	Pisum sativum	part of a conserved DNA module involved in light responsiveness
YE4BG5	Box 4	ATTAAT	17	6	+	Petroselinum crispum	part of a conserved DNA module involved in light responsiveness
YE4BG5	Box 4	ATTAAT	62	6	+	Petroselinum crispum	part of a conserved DNA module involved in light responsiveness
YE4BG5	Box 4	ATTAAT	788	6	+	Petroselinum crispum	part of a conserved DNA module involved in light responsiveness
YE4BG5	Box 4	ATTAAT	833	6	+	Petroselinum crispum	part of a conserved DNA module involved in light responsiveness
YE4BG5	Box 4	ATTAAT	856	6	+	Petroselinum crispum	part of a conserved DNA module involved in light responsiveness
YE4BG5	Box 4	ATTAAT	1065	6	-	Petroselinum crispum	part of a conserved DNA module involved in light responsiveness
YE4BG5	Box 4	ATTAAT	1431	6	-	Petroselinum crispum	part of a conserved DNA module involved in light responsiveness
YE4BG5	Box 4	ATTAAT	1524	6	-	Petroselinum crispum	part of a conserved DNA module involved in light responsiveness
YE4BG5	Box 4	ATTAAT	1554	6	-	Petroselinum crispum	part of a conserved DNA module involved in light responsiveness
YE4BG5	Box 4	ATTAAT	1581	6	-	Petroselinum crispum	part of a conserved DNA module involved in light responsiveness
YE4BG5	Box 4	ATTAAT	1612	6	-	Petroselinum crispum	part of a conserved DNA module involved in light responsiveness
29A50M	GA-motif	ATAGATAA	314	8	-	Arabidopsis thaliana	part of a light responsive element
29A50M	TCT-motif	TCTTAC	9	6	+	Arabidopsis thaliana	part of a light responsive element
29A50M	TCT-motif	TCTTAC	1209	6	-	Arabidopsis thaliana	part of a light responsive element
46C7PY	Gap-box	CAAATGAA(A/G)A	593	9	+	Arabidopsis thaliana	part of a light responsive element
46C7PY	chs-CMA1a	TTACTTAA	128	8	-	Daucus carota	part of a light responsive element
46C7PY	GTGGC-motif	GATTCTGTGGC	237	10	-	Spinacia oleracea	part of a light responsive element
5L52L8	Gap-box	CAAATGAA(A/G)A	1018	9.5	+	Arabidopsis thaliana	part of a light responsive element
5L52L8	I-box	GTATAAGGCC	1628	9	-	Larix laricina	part of a light responsive element
5L52L8	GATA-motif	AAGGATAAGG	1630	9	-	Solanum tuberosum	part of a light responsive element
5L52L8	chs-CMA1a	TTACTTAA	1197	8	-	Daucus carota	part of a light responsive element
7U0T6N	GA-motif	ATAGATAA	1139	8	+	Arabidopsis thaliana	part of a light responsive element
8W91IE	TCCC-motif	TCTCCCT	1626	7	+	Spinacia oleracea	part of a light responsive element
8W91IE	TCT-motif	TCTTAC	14	6	-	Arabidopsis thaliana	part of a light responsive element
8W91IE	TCT-motif	TCTTAC	1406	6	+	Arabidopsis thaliana	part of a light responsive element
AZU29N	TCT-motif	TCTTAC	845	6	+	Arabidopsis thaliana	part of a light responsive element
AZU29N	GATA-motif	GATAGGG	1871	7	-	Pisum sativum	part of a light responsive element
BAEJ4E	I-box	TAGATAACC	1177	9	-	Pisum sativum	part of a light responsive element
BAEJ4E	TCT-motif	TCTTAC	882	6	+	Arabidopsis thaliana	part of a light responsive element
BAEJ4E	GATA-motif	AAGATAAGATT	1140	10	+	Arabidopsis thaliana	part of a light responsive element
BAEJ4E	GATA-motif	GATAGGA	1977	7	-	Arabidopsis thaliana	part of a light responsive element
D1YXCG	chs-CMA1a	TTACTTAA	1873	8	-	Daucus carota	part of a light responsive element
D1YXCG	TCT-motif	TCTTAC	489	6	-	Arabidopsis thaliana	part of a light responsive element
D1YXCG	GA-motif	ATAGATAA	946	8	-	Arabidopsis thaliana	part of a light responsive element
G540IJ	chs-CMA1a	TTACTTAA	506	8	-	Daucus carota	part of a light responsive element
G540IJ	chs-CMA1a	TTACTTAA	759	8	-	Daucus carota	part of a light responsive element
KVF40G	TCCC-motif	TCTCCCT	991	7	+	Spinacia oleracea	part of a light responsive element
KVF40G	LAMP-element	CTTTATCA	1261	8	+	Pisum sativum	part of a light responsive element
KVF40G	chs-CMA2a	TCACTTGA	1208	8	+	Petroselinum crispum	part of a light responsive element
KVF40G	TCT-motif	TCTTAC	1221	6	+	Arabidopsis thaliana	part of a light responsive element
L76SLB	GATA-motif	GATAGGG	479	7	-	Pisum sativum	part of a light responsive element
L76SLB	GATA-motif	AAGGATAAGG	965	9	-	Solanum tuberosum	part of a light responsive element
L76SLB	chs-Unit 1 m1	ACCTAACCCGC	361	10	-	Hordeum vulgare	part of a light responsive element
L76SLB	I-box	gGATAAGGTG	477	9	-	Zea mays	part of a light responsive element
L76SLB	I-box	cCATATCCAAT	479	10	+	Flaveria trinervia	part of a light responsive element
L76SLB	I-box	gGATAAGGTG	1425	9	-	Zea mays	part of a light responsive element
L76SLB	I-box	AGATAAGG	1928	8	-	Triticum aestivum	part of a light responsive element
P6RS4K	chs-CMA1a	TTACTTAA	131	8	-	Daucus carota	part of a light responsive element
UB9N1X	TCT-motif	TCTTAC	582	6	+	Arabidopsis thaliana	part of a light responsive element
UB9N1X	GATA-motif	AAGATAAGATT	320	10	+	Arabidopsis thaliana	part of a light responsive element
UJVA88	GA-motif	ATAGATAA	1681	8	-	Arabidopsis thaliana	part of a light responsive element
UJVA88	GATA-motif	AAGATAAGATT	719	10	-	Arabidopsis thaliana	part of a light responsive element
YE4BG5	TCCC-motif	TCTCCCT	1964	7	+	Spinacia oleracea	part of a light responsive element
1EP8UK	AT1-motif	AATTATTTTTTATT	333	13	+	Solanum tuberosum	part of a light responsive module
1EP8UK	AT1-motif	AATTATTTTTTATT	1011	13	+	Solanum tuberosum	part of a light responsive module
46C7PY	AT1-motif	AATTATTTTTTATT	1814	13	-	Solanum tuberosum	part of a light responsive module
5L52L8	AT1-motif	AATTATTTTTTATT	489	13	+	Solanum tuberosum	part of a light responsive module
5L52L8	AT1-motif	AATTATTTTTTATT	973	13	+	Solanum tuberosum	part of a light responsive module
7U0T6N	AT1-motif	AATTATTTTTTATT	1624	13	+	Solanum tuberosum	part of a light responsive module
8W91IE	AT1-motif	AATTATTTTTTATT	1932	14	+	Solanum tuberosum	part of a light responsive module
G540IJ	AT1-motif	AATTATTTTTTATT	662	13	+	Solanum tuberosum	part of a light responsive module
1EP8UK	AT1-motif	AATTATTTTTTATT	333	13	+	Solanum tuberosum	part of a light responsive module
1EP8UK	AT1-motif	AATTATTTTTTATT	1011	13	+	Solanum tuberosum	part of a light responsive module
46C7PY	AT1-motif	AATTATTTTTTATT	1814	13	-	Solanum tuberosum	part of a light responsive module
5L52L8	AT1-motif	AATTATTTTTTATT	489	13	+	Solanum tuberosum	part of a light responsive module
5L52L8	AT1-motif	AATTATTTTTTATT	973	13	+	Solanum tuberosum	part of a light responsive module
7U0T6N	AT1-motif	AATTATTTTTTATT	1624	13	+	Solanum tuberosum	part of a light responsive module
8W91IE	AT1-motif	AATTATTTTTTATT	1932	14	+	Solanum tuberosum	part of a light responsive module
G540IJ	AT1-motif	AATTATTTTTTATT	662	13	+	Solanum tuberosum	part of a light responsive module
1EP8UK	AE-box	AGAAACAA	34	8	-	Arabidopsis thaliana	part of a module for light response
5L52L8	AE-box	AGAAACAA	986	8	-	Arabidopsis thaliana	part of a module for light response
8W91IE	AE-box	AGAAACAA	61	8	+	Arabidopsis thaliana	part of a module for light response
8W91IE	AE-box	AGAAACAA	330	8	-	Arabidopsis thaliana	part of a module for light response
KVF40G	AE-box	AGAAACAA	15	8	-	Arabidopsis thaliana	part of a module for light response
KVF40G	AE-box	AGAAACAA	1878	8	-	Arabidopsis thaliana	part of a module for light response
KVF40G	AE-box	AGAAACTT	1950	8	+	Arabidopsis thaliana	part of a module for light response
P6RS4K	AE-box	AGAAACAA	107	8	+	Arabidopsis thaliana	part of a module for light response
UJVA88	AE-box	AGAAACAA	389	8	-	Arabidopsis thaliana	part of a module for light response
UJVA88	AE-box	AGAAACAA	1957	8	+	Arabidopsis thaliana	part of a module for light response
YE4BG5	AE-box	AGAAACAA	1734	8	-	Arabidopsis thaliana	part of a module for light response
1EP8UK	AE-box	AGAAACAA	34	8	-	Arabidopsis thaliana	part of a module for light response
5L52L8	AE-box	AGAAACAA	986	8	-	Arabidopsis thaliana	part of a module for light response
8W91IE	AE-box	AGAAACAA	61	8	+	Arabidopsis thaliana	part of a module for light response
8W91IE	AE-box	AGAAACAA	330	8	-	Arabidopsis thaliana	part of a module for light response
KVF40G	AE-box	AGAAACAA	15	8	-	Arabidopsis thaliana	part of a module for light response
KVF40G	AE-box	AGAAACAA	1878	8	-	Arabidopsis thaliana	part of a module for light response
KVF40G	AE-box	AGAAACTT	1950	8	+	Arabidopsis thaliana	part of a module for light response
P6RS4K	AE-box	AGAAACAA	107	8	+	Arabidopsis thaliana	part of a module for light response
UJVA88	AE-box	AGAAACAA	389	8	-	Arabidopsis thaliana	part of a module for light response
UJVA88	AE-box	AGAAACAA	1957	8	+	Arabidopsis thaliana	part of a module for light response
YE4BG5	AE-box	AGAAACAA	1734	8	-	Arabidopsis thaliana	part of a module for light response
1EP8UK		motif_sequence	68	4	+	organism	short_function
1EP8UK		motif_sequence	194	4	+	organism	short_function
1EP8UK		motif_sequence	240	4	-	organism	short_function
1EP8UK		motif_sequence	325	4	+	organism	short_function
1EP8UK		motif_sequence	1422	4	+	organism	short_function
1EP8UK		motif_sequence	1481	4	-	organism	short_function
1EP8UK		motif_sequence	1533	4	-	organism	short_function
1EP8UK		motif_sequence	1597	4	+	organism	short_function
1EP8UK		motif_sequence	1676	4	+	organism	short_function
1EP8UK		motif_sequence	1815	4	-	organism	short_function
29A50M		motif_sequence	99	4	+	organism	short_function
29A50M		motif_sequence	302	4	-	organism	short_function
29A50M		motif_sequence	592	4	+	organism	short_function
29A50M		motif_sequence	618	4	+	organism	short_function
29A50M		motif_sequence	1285	4	-	organism	short_function
29A50M		motif_sequence	1541	4	-	organism	short_function
29A50M		motif_sequence	1676	4	-	organism	short_function
29A50M		motif_sequence	1791	4	+	organism	short_function
29A50M		motif_sequence	1849	4	+	organism	short_function
46C7PY		motif_sequence	245	4	+	organism	short_function
46C7PY		motif_sequence	427	4	+	organism	short_function
46C7PY		motif_sequence	904	4	+	organism	short_function
46C7PY		motif_sequence	973	4	+	organism	short_function
46C7PY		motif_sequence	1762	4	-	organism	short_function
5L52L8		motif_sequence	12	4	-	organism	short_function
5L52L8		motif_sequence	433	4	+	organism	short_function
5L52L8		motif_sequence	1378	4	+	organism	short_function
5L52L8		motif_sequence	1545	4	-	organism	short_function
5L52L8		motif_sequence	1839	4	+	organism	short_function
5L52L8		motif_sequence	1853	4	+	organism	short_function
5L52L8		motif_sequence	1861	4	+	organism	short_function
7U0T6N		motif_sequence	59	4	-	organism	short_function
7U0T6N		motif_sequence	64	4	-	organism	short_function
7U0T6N		motif_sequence	247	4	+	organism	short_function
7U0T6N		motif_sequence	275	4	+	organism	short_function
7U0T6N		motif_sequence	374	4	-	organism	short_function
7U0T6N		motif_sequence	448	4	+	organism	short_function
7U0T6N		motif_sequence	459	4	+	organism	short_function
7U0T6N		motif_sequence	651	4	+	organism	short_function
7U0T6N		motif_sequence	1214	4	-	organism	short_function
7U0T6N		motif_sequence	1232	4	-	organism	short_function
7U0T6N		motif_sequence	1299	4	+	organism	short_function
7U0T6N		motif_sequence	1471	4	-	organism	short_function
7U0T6N		motif_sequence	1754	4	-	organism	short_function
7U0T6N		motif_sequence	1918	4	+	organism	short_function
7U0T6N		motif_sequence	1973	4	-	organism	short_function
8W91IE		motif_sequence	165	4	-	organism	short_function
8W91IE		motif_sequence	355	4	-	organism	short_function
8W91IE		motif_sequence	364	4	-	organism	short_function
8W91IE		motif_sequence	377	4	-	organism	short_function
8W91IE		motif_sequence	409	4	+	organism	short_function
8W91IE		motif_sequence	415	4	+	organism	short_function
8W91IE		motif_sequence	421	4	+	organism	short_function
8W91IE		motif_sequence	541	4	-	organism	short_function
8W91IE		motif_sequence	634	4	-	organism	short_function
8W91IE		motif_sequence	1069	4	+	organism	short_function
8W91IE		motif_sequence	1097	4	+	organism	short_function
8W91IE		motif_sequence	1259	4	+	organism	short_function
8W91IE		motif_sequence	1332	4	-	organism	short_function
8W91IE		motif_sequence	1461	4	+	organism	short_function
8W91IE		motif_sequence	1477	4	+	organism	short_function
8W91IE		motif_sequence	1554	4	+	organism	short_function
8W91IE		motif_sequence	1583	4	+	organism	short_function
8W91IE		motif_sequence	1590	4	+	organism	short_function
8W91IE		motif_sequence	1901	4	-	organism	short_function
AZU29N		motif_sequence	203	4	-	organism	short_function
AZU29N		motif_sequence	741	4	-	organism	short_function
AZU29N		motif_sequence	781	4	-	organism	short_function
AZU29N		motif_sequence	892	4	+	organism	short_function
AZU29N		motif_sequence	1544	4	-	organism	short_function
AZU29N		motif_sequence	1710	4	-	organism	short_function
AZU29N		motif_sequence	1854	4	+	organism	short_function
BAEJ4E		motif_sequence	29	4	-	organism	short_function
BAEJ4E		motif_sequence	307	4	+	organism	short_function
BAEJ4E		motif_sequence	565	4	+	organism	short_function
BAEJ4E		motif_sequence	632	4	-	organism	short_function
BAEJ4E		motif_sequence	671	4	-	organism	short_function
BAEJ4E		motif_sequence	763	4	-	organism	short_function
BAEJ4E		motif_sequence	889	4	+	organism	short_function
BAEJ4E		motif_sequence	1181	4	+	organism	short_function
BAEJ4E		motif_sequence	1186	4	+	organism	short_function
BAEJ4E		motif_sequence	1232	4	+	organism	short_function
BAEJ4E		motif_sequence	1659	4	+	organism	short_function
BAEJ4E		motif_sequence	1967	4	+	organism	short_function
CA7A2G		motif_sequence	75	4	-	organism	short_function
CA7A2G		motif_sequence	149	4	-	organism	short_function
CA7A2G		motif_sequence	1614	4	+	organism	short_function
CA7A2G		motif_sequence	1834	4	+	organism	short_function
D1YXCG		motif_sequence	91	4	+	organism	short_function
D1YXCG		motif_sequence	180	4	+	organism	short_function
D1YXCG		motif_sequence	549	4	+	organism	short_function
D1YXCG		motif_sequence	561	4	-	organism	short_function
D1YXCG		motif_sequence	638	4	-	organism	short_function
D1YXCG		motif_sequence	1985	4	+	organism	short_function
G540IJ		motif_sequence	13	4	-	organism	short_function
G540IJ		motif_sequence	38	4	-	organism	short_function
G540IJ		motif_sequence	84	4	-	organism	short_function
G540IJ		motif_sequence	160	4	-	organism	short_function
G540IJ		motif_sequence	187	4	-	organism	short_function
G540IJ		motif_sequence	194	4	-	organism	short_function
G540IJ		motif_sequence	199	4	-	organism	short_function
G540IJ		motif_sequence	441	4	+	organism	short_function
G540IJ		motif_sequence	607	4	-	organism	short_function
G540IJ		motif_sequence	704	4	+	organism	short_function
G540IJ		motif_sequence	1181	4	+	organism	short_function
G540IJ		motif_sequence	1258	4	-	organism	short_function
G540IJ		motif_sequence	1472	4	+	organism	short_function
KVF40G		motif_sequence	50	4	-	organism	short_function
KVF40G		motif_sequence	64	4	-	organism	short_function
KVF40G		motif_sequence	69	4	-	organism	short_function
KVF40G		motif_sequence	348	4	+	organism	short_function
KVF40G		motif_sequence	402	4	+	organism	short_function
KVF40G		motif_sequence	752	4	-	organism	short_function
KVF40G		motif_sequence	794	4	+	organism	short_function
KVF40G		motif_sequence	887	4	+	organism	short_function
KVF40G		motif_sequence	990	4	+	organism	short_function
KVF40G		motif_sequence	1137	4	-	organism	short_function
KVF40G		motif_sequence	1233	4	+	organism	short_function
KVF40G		motif_sequence	1343	4	+	organism	short_function
KVF40G		motif_sequence	1392	4	+	organism	short_function
KVF40G		motif_sequence	1475	4	+	organism	short_function
KVF40G		motif_sequence	1555	4	+	organism	short_function
KVF40G		motif_sequence	1720	4	+	organism	short_function
KVF40G		motif_sequence	1739	4	-	organism	short_function
KVF40G		motif_sequence	1805	4	+	organism	short_function
KVF40G		motif_sequence	1845	4	+	organism	short_function
L76SLB		motif_sequence	8	4	+	organism	short_function
L76SLB		motif_sequence	215	4	+	organism	short_function
L76SLB		motif_sequence	1420	4	+	organism	short_function
L76SLB		motif_sequence	1760	4	+	organism	short_function
L76SLB		motif_sequence	1845	4	+	organism	short_function
L76SLB		motif_sequence	1940	4	+	organism	short_function
P6RS4K		motif_sequence	334	4	+	organism	short_function
P6RS4K		motif_sequence	354	4	-	organism	short_function
P6RS4K		motif_sequence	491	4	+	organism	short_function
P6RS4K		motif_sequence	525	4	+	organism	short_function
P6RS4K		motif_sequence	709	4	-	organism	short_function
P6RS4K		motif_sequence	881	4	+	organism	short_function
P6RS4K		motif_sequence	1407	4	-	organism	short_function
P6RS4K		motif_sequence	1964	4	+	organism	short_function
UB9N1X		motif_sequence	58	4	+	organism	short_function
UB9N1X		motif_sequence	227	4	+	organism	short_function
UB9N1X		motif_sequence	266	4	+	organism	short_function
UB9N1X		motif_sequence	717	4	+	organism	short_function
[truncated: 995 more rows]
